# Supplementary material for: Regulation of Budding Yeast CENP-A levels Prevents Misincorporation at Promoter Nucleosomes and Transcriptional Defects
Source: PLoS Genet. 2016 Mar 16;12(3):e1005930. doi: 10.1371/journal.pgen.1005930 (PMC4794243; doi:10.1371/journal.pgen.1005930)
Supplement: S1 File — (XLSX) [file pgen.1005930.s015.xlsx]

## Sheet: Legend
GeneID	Common Gene Name
GeneName	Systematic Gene Name
logFC	average log2 ratio (ratios were calculated using experimental strain as the numerator)
logCPM	average log(counts per million)
PValue	raw p-value from edgeR
FDR	A false discovery rate (FDR) method was employed to correct for multiple testing (Reiner et al, 2003)
sig	Differential expression was defined as |log2 (ratio) | ≥ 0.585 (± 1.5-fold) with the FDR set to 5%. A value of "1" indicates that the gene is significantly differentially expressed
.normCPM	Normalized (counts per million) reads per gene
.raw	Number of reads per gene
SGDgene	SGD gene ID
Description	Description of gene
Chr	Chromosome
Start	Start coordinates
End	End coordinats
Strand	Strand
GO.BP	gene ontologoy biological process
GO.CC	gene ontology cellular component
GO.MF	gene ontology molecular function
edgeR .normCPM and .raw names	Sample title
1_t0_v1	WT t0 batch 1
2_t0_v1	psh1∆KAN t0 batch 1
4_t0_v1	psh1∆KAN leu2-3,112::pGAL-3Flag-CSE4:LEU2 t0 batch 1
5_t0_v1	htz1∆HYG t0 batch 1
6_t0_v1	trp1-1::pGAL-H3:TRP1 t0 batch 1
1_t2_v1	WT t2 batch 1
2_t2_v1	psh1∆KAN t2 batch 1
4_t2_v1	psh1∆KAN leu2-3,112::pGAL-3Flag-CSE4:LEU2 t2 batch 1
5_t2_v1	htz1∆HYG t2 batch 1
6_t2_v1	trp1-1::pGAL-H3:TRP1 t2 batch 1
1_t0_v2	WT t0 batch 2
2_t0_v2	psh1∆KAN t0 batch 2
3_t0_v2	leu2-3,112::pGAL-3Flag-CSE4:LEU2 t0 batch 2
4_t0_v2	psh1∆KAN leu2-3,112::pGAL-3Flag-CSE4:LEU2 t0 batch 2
5_t0_v2	htz1∆HYG t0 batch 2
6_t0_v2	trp1-1::pGAL-H3:TRP1 t0 batch 2
1_t2_v2	WT t2 batch 2
2_t2_v2	psh1∆KAN t2 batch 2
3_t2_v2	leu2-3,112::pGAL-3Flag-CSE4:LEU2 t2 batch 2
4_t2_v2	psh1∆KAN leu2-3,112::pGAL-3Flag-CSE4:LEU2 t2 batch 2
5_t2_v2	htz1∆HYG t2 batch 2
6_t2_v2	trp1-1::pGAL-H3:TRP1 t2 batch 2
1_t0_v3	WT t0 batch 3
2_t0_v3	psh1∆KAN t0 batch 3
3_t0_v3	leu2-3,112::pGAL-3Flag-CSE4:LEU2 t0 batch 3
4_t0_v3	psh1∆KAN leu2-3,112::pGAL-3Flag-CSE4:LEU2 t0 batch 3
5_t0_v3	htz1∆HYG t0 batch 3
6_t0_v3	trp1-1::pGAL-H3:TRP1 t0 batch 3
1_t2_v3	WT t2 batch 3
2_t2_v3	psh1∆KAN t2 batch 3
3_t2_v3	leu2-3,112::pGAL-3Flag-CSE4:LEU2 t2 batch 3
4_t2_v3	psh1∆KAN leu2-3,112::pGAL-3Flag-CSE4:LEU2 t2 batch 3
5_t2_v3	htz1∆HYG t2 batch 3
6_t2_v3	trp1-1::pGAL-H3:TRP1 t2 batch 3

## Sheet: psh1t0vswtt0
GeneID	GeneName	logFC	logCPM	PValue	FDR	sig	1_t0_v1.normCPM	2_t0_v1.normCPM	1_t0_v2.normCPM	2_t0_v2.normCPM	1_t0_v3.normCPM	2_t0_v3.normCPM	1_t0_v1.raw	2_t0_v1.raw	1_t0_v2.raw	2_t0_v2.raw	1_t0_v3.raw	2_t0_v3.raw	SGDgene	Description	Chr	Start	End	Strand	GO.BP	GO.CC	GO.MF
YOL054W	PSH1	-6.95794	4.51711	1.34395e-122	8.34456e-119	1	35.9537	0.279001	33.0161	0.169139	38.0217	0.35265	241	2	205	1	225	2	S000005415	E3 ubiquitin ligase targeting centromere-binding protein Cse4p; mediates poyubiquitination and degradation of Cse4p; prevents Cse4p from mislocalizing to euchromatin; ubiquitylation of Cse4p may be antagonized by Scm3p [Source:SGD;Acc:S000005415]	XV	228614	229834	1	NULL	NULL	protein binding, zinc ion binding
YDR428C	BNA7	-0.706037	5.12929	7.00946e-07	0.00217609	1	45.8	32.2246	46.5446	29.4302	39.3735	18.8668	307	231	289	174	233	107	S000002836	Formylkynurenine formamidase; involved in the de novo biosynthesis of NAD from tryptophan via kynurenine [Source:SGD;Acc:S000002836]	IV	1323454	1324239	-1	tryptophan catabolic process, metabolic process, NAD biosynthetic process	cellular_component	hydrolase activity, arylformamidase activity
YIR030C	DCG1	-0.855044	4.23749	2.49366e-06	0.00387079	1	16.858	12.6945	20.6149	10.3175	27.3756	12.3428	113	91	128	61	162	70	S000001469	Protein of unknown function; expression is sensitive to nitrogen catabolite repression and regulated by Dal80p; contains transmembrane domain [Source:SGD;Acc:S000001469]	IX	412036	412770	-1	nitrogen compound metabolic process	cellular_component	molecular_function
YOR350C	MNE1	-0.500784	5.68832	1.89203e-06	0.00387079	0	78.77	54.2656	59.9121	41.9466	59.6518	43.7286	528	389	372	248	353	248	S000005877	Protein involved in splicing Group I aI5-beta intron from COX1 mRNA; mitochondrial matrix protein [Source:SGD;Acc:S000005877]	XV	992864	994855	-1	Group I intron splicing	mitochondrion, mitochondrial matrix, ribonucleoprotein complex	molecular_function
YJL211C		0.683032	3.32109	0.000122558	0.152192	0	8.20521	11.2995	8.53586	10.6558	6.92839	16.5746	55	81	53	63	41	94	S000003747	Dubious open reading frame; unlikely to encode a functional protein, based on available experimental and comparative sequence data; partially overlaps the verified gene YJL210W/PEX2 [Source:SGD;Acc:S000003747]	X	36757	37200	-1	NA	NA	NA
YJL139C	YUR1	-0.323189	5.70229	0.000374355	0.387395	0	62.0612	48.9646	58.4626	43.9762	54.4132	46.9025	416	351	363	260	322	266	S000003675	Mannosyltransferase involved in protein N-glycosylation; member of the KTR1 family; located in the Golgi apparatus; YUR1 has a paralog, KTR2, that arose from the whole genome duplication [Source:SGD;Acc:S000003675]	X	151713	152999	-1	protein glycosylation, protein N-linked glycosylation, cell wall mannoprotein biosynthetic process	membrane, integral component of membrane, Golgi membrane, Golgi apparatus	mannosyltransferase activity, transferase activity, transferring glycosyl groups, transferase activity
YAL019W-A		2.7581	-0.352534	0.000526308	0.432129	0	0.149186	1.116	0	0.507418	0.168985	0.881625	1	8	0	3	1	5	S000028729	Dubious open reading frame; unlikely to encode a functional protein, based on available experimental and comparative sequence data; partially overlaps ORF ATS1/YAL020C [Source:SGD;Acc:S000028729]	I	114250	114819	1	NA	NA	NA
YDR040C	ENA1	0.639624	4.67275	0.000556778	0.432129	0	17.3055	22.0411	15.1391	24.5252	15.7156	29.0936	116	158	94	145	93	165	S000002447	P-type ATPase sodium pump; involved in Na+ and Li+ efflux to allow salt tolerance [Source:SGD;Acc:S000002447]	IV	535192	538467	-1	transport, transmembrane transport, ATP biosynthetic process, sodium ion transport, cation transport, response to salt stress, ion transport, metabolic process, response to pH, potassium ion transport, cellular response to glucose starvation, hyperosmotic response	membrane, integral component of membrane, obsolete membrane fraction, plasma membrane, obsolete plasma membrane enriched fraction	hydrolase activity, hydrolase activity, acting on acid anhydrides, catalyzing transmembrane movement of substances, nucleotide binding, ATP binding, catalytic activity, metal ion binding, ATPase activity, coupled to transmembrane movement of ions, phosphorylative mechanism, potassium-transporting ATPase activity, sodium-exporting ATPase activity, phosphorylative mechanism
YDL039C	PRM7	-0.601712	5.56834	0.000653289	0.450697	0	57.884	35.9911	55.7247	45.4985	58.6378	31.9148	388	258	346	269	347	181	S000002197	Pheromone-regulated protein; predicted to have one transmembrane segment; promoter contains Gcn4p binding elements [Source:SGD;Acc:S000002197]	IV	381985	384081	-1	NA	NA	NA
YJR078W	BNA2	-0.629765	3.88611	0.00075903	0.471282	0	19.5433	9.48602	18.3602	16.7448	17.5745	10.0505	131	68	114	99	104	57	S000003839	Putative tryptophan 2,3-dioxygenase or indoleamine 2,3-dioxygenase; required for de novo biosynthesis of NAD from tryptophan via kynurenine; interacts genetically with telomere capping gene CDC13; regulated by Hst1p and Aftp [Source:SGD;Acc:S000003839]	X	578860	580221	1	oxidation-reduction process, 'de novo' NAD biosynthetic process from tryptophan	cytoplasm	oxidoreductase activity, heme binding, oxidoreductase activity, acting on single donors with incorporation of molecular oxygen, incorporation of two atoms of oxygen, metal ion binding, tryptophan 2,3-dioxygenase activity, indoleamine 2,3-dioxygenase activity
YBR092C	PHO3	0.601309	6.67677	0.000874907	0.480621	0	58.0332	68.3552	47.5109	56.6617	45.626	110.556	389	490	295	335	270	627	S000000296	Constitutively expressed acid phosphatase similar to Pho5p; brought to the cell surface by transport vesicles; hydrolyzes thiamin phosphates in the periplasmic space, increasing cellular thiamin uptake; expression is repressed by thiamin [Source:SGD;Acc:S000000296]	II	427698	429101	-1	NULL	NULL	phosphatase activity, acid phosphatase activity
YDR469W	SDC1	-0.458627	4.3708	0.000928885	0.480621	0	25.8091	18.2745	19.6486	15.0534	21.7991	15.5166	173	131	122	89	129	88	S000002877	Subunit of the COMPASS (Set1C) complex; COMPASS methylates lysine 4 of histone H3 and is required in chromatin silencing at telomeres; contains a Dpy-30 domain that mediates interaction with Bre2p; similar to C. elegans and human DPY-30 [Source:SGD;Acc:S000002877]	IV	1399015	1399542	1	NA	NA	NA
YOL042W	NGL1	-0.332315	5.8192	0.00112684	0.538198	0	62.5088	53.8471	55.8857	43.8071	62.1865	45.6682	419	386	347	259	368	259	S000005402	Putative endonuclease; has a domain similar to a magnesium-dependent endonuclease motif in mRNA deadenylase Ccr4p; the authentic, non-tagged protein is detected in highly purified mitochondria in high-throughput studies [Source:SGD;Acc:S000005402]	XV	249825	250916	1	biological_process	mitochondrion	hydrolase activity, nuclease activity, endonuclease activity, exonuclease activity
YNL119W	NCS2	-0.396989	5.03593	0.00157038	0.650033	0	33.4176	29.4346	34.4656	25.0326	34.135	22.9223	224	211	214	148	202	130	S000005063	Protein required for uridine thiolation of Lys(UUU) and Glu(UUC) tRNAs; required for the thiolation of uridine at the wobble position of Lys(UUU) and Glu(UUC) tRNAs; has a role in urmylation and in invasive and pseudohyphal growth; inhibits replication of Brome mosaic virus in S. cerevisiae [Source:SGD;Acc:S000005063]	XIV	401040	402521	1	invasive growth in response to glucose limitation, pseudohyphal growth, tRNA wobble position uridine thiolation, protein urmylation, tRNA processing	cytoplasm	molecular_function
YPL155C	KIP2	0.293851	5.51399	0.00151262	0.650033	0	35.8046	43.9426	36.5593	44.8219	41.7393	51.1343	240	315	227	265	247	290	S000006076	Kinesin-related motor protein involved in mitotic spindle positioning; stabilizes microtubules by targeting Bik1p to the plus end; Kip2p levels are controlled during the cell cycle [Source:SGD;Acc:S000006076]	XVI	257216	259336	-1	mitotic anaphase B, cell division, mitotic nuclear division, cell cycle, nuclear migration along microtubule, negative regulation of microtubule depolymerization, microtubule-based movement	mitochondrion, cytoplasm, microtubule, cytoskeleton, cytoplasmic microtubule, kinesin complex	nucleotide binding, ATP binding, microtubule motor activity
YCL001W-A		-1.56882	0.163037	0.00195682	0.709574	0	1.93941	0.837002	1.77159	0.507418	1.01391	0.176325	13	6	11	3	6	1	S000007221	Putative protein of unknown function; YCL001W-A gene has similarity to DOM34 and is present in a region duplicated between chromosomes XIV and III [Source:SGD;Acc:S000007221]	III	113080	113541	1	biological_process	cellular_component	molecular_function
YDR131C		-0.484299	4.04212	0.00251419	0.709574	0	19.5433	14.0895	17.3938	13.7003	17.7434	11.2848	131	101	108	81	105	64	S000002538	F-box protein subunit of SCF ubiquitin ligase complex; substrate-specific adaptor subunit that recruits substrates to a core ubiquitination complex [Source:SGD;Acc:S000002538]	IV	716790	718460	-1	SCF-dependent proteasomal ubiquitin-dependent protein catabolic process	vacuole, SCF ubiquitin ligase complex	ubiquitin-protein transferase activity, protein binding, protein binding, bridging
YGL204C		-0.859596	2.44656	0.00241944	0.709574	0	5.07231	2.51101	4.34846	3.72107	8.61824	3.5265	34	18	27	22	51	20	S000003172	Protein of unknown function; mRNA identified as translated by ribosome profiling data [Source:SGD;Acc:S000003172]	VII	111700	112005	-1	NA	NA	NA
YIL089W		-0.574097	3.23139	0.00246491	0.709574	0	12.6808	8.50952	12.4012	9.64094	13.5188	7.7583	85	61	77	57	80	44	S000001351	Protein of unknown function found in the ER and vacuole lumen; overexpression of YIL089W affects endocytic protein trafficking [Source:SGD;Acc:S000001351]	IX	195599	196216	1	biological_process	membrane, integral component of membrane, fungal-type vacuole lumen, endoplasmic reticulum	molecular_function
YLL057C	JLP1	-0.467218	3.96784	0.00243737	0.709574	0	18.0515	11.5785	17.3938	12.0089	19.4333	16.3982	121	83	108	71	115	93	S000003980	Fe(II)-dependent sulfonate/alpha-ketoglutarate dioxygenase; involved in sulfonate catabolism for use as a sulfur source; contains sequence that resembles a J domain (typified by the E. coli DnaJ protein); induced by sulphur starvation [Source:SGD;Acc:S000003980]	XII	25756	26994	-1	oxidation-reduction process, sulfur compound catabolic process	cellular_component	oxidoreductase activity, oxidoreductase activity, acting on single donors with incorporation of molecular oxygen, incorporation of two atoms of oxygen, metal ion binding, sulfonate dioxygenase activity
YMR263W	SAP30	0.443632	4.72522	0.00245151	0.709574	0	22.2287	32.5036	24.4802	32.4748	20.7852	26.6251	149	233	152	192	123	151	S000004876	Component of Rpd3L histone deacetylase complex; involved in silencing at telomeres, rDNA, and silent mating-type loci; involved in telomere maintenance [Source:SGD;Acc:S000004876]	XIII	794919	795524	1	NA	NA	NA
YNL046W		0.382678	5.42213	0.00208767	0.709574	0	36.2521	48.5461	29.956	39.9169	45.795	57.1293	243	348	186	236	271	324	S000004991	Putative protein of unknown function; expression depends on Swi5p; GFP-fusion protein localizes to the endoplasmic reticulum; deletion confers sensitivity to 4-(N-(S-glutathionylacetyl)amino) phenylarsenoxide (GSAO) [Source:SGD;Acc:S000004991]	XIV	542304	542822	1	biological_process	membrane, integral component of membrane, endoplasmic reticulum, endoplasmic reticulum membrane	molecular_function
YDL037C	BSC1	-0.582443	4.43746	0.00272673	0.736098	0	28.1961	20.367	24.3192	17.0831	33.4591	19.7484	189	146	151	101	198	112	S000002195	Protein of unconfirmed function; similar to cell surface flocculin Flo11p; ORF exhibits genomic organization compatible with a translational readthrough-dependent mode of expression [Source:SGD;Acc:S000002195]	IV	384601	385587	-1	biological_process	cellular_component	molecular_function
YBR230W-A		0.455331	4.92928	0.00305434	0.758575	0	26.7042	42.9661	26.896	32.3056	26.1927	34.0307	179	308	167	191	155	193	S000029722	Putative protein of unknown function; YBR230W-A has a paralog, COQ8, that arose from the whole genome duplication [Source:SGD;Acc:S000029722]	II	680362	680562	1	biological_process	cellular_component	molecular_function
YLR287C		-0.380647	5.43221	0.00295842	0.758575	0	51.1707	37.9441	46.8667	37.7181	40.7254	30.8569	343	272	291	223	241	175	S000004277	Putative protein of unknown function; green fluorescent protein (GFP)-fusion protein localizes to the cytoplasm; YLR287C is not an essential gene [Source:SGD;Acc:S000004277]	XII	710991	712058	-1	biological_process	cytoplasm	molecular_function
YPL055C	LGE1	0.305505	5.43809	0.00320832	0.766171	0	38.3407	40.3156	38.4919	51.7566	37.0077	49.5473	257	289	239	306	219	281	S000005976	Protein of unknown function; null mutant forms abnormally large cells, and homozygous diploid null mutant displays delayed premeiotic DNA synthesis and reduced efficiency of meiotic nuclear division [Source:SGD;Acc:S000005976]	XVI	453992	454990	-1	chromatin modification, transcription, DNA-templated, regulation of transcription, DNA-templated, regulation of cell size, protein monoubiquitination, histone ubiquitination, histone methylation, premeiotic DNA replication	nucleus	molecular_function
YDR357C	CNL1	-0.515452	3.94894	0.0038161	0.826902	0	24.0189	15.066	22.0644	18.0979	22.813	14.9876	161	108	137	107	135	85	S000002765	Subunit of the BLOC-1 complex involved in endosomal maturation; interacts with Msb3p; null mutant is sensitive to drug inducing secretion of vacuolar cargo; green fluorescent protein (GFP)-fusion protein localizes to the cytoplasm [Source:SGD;Acc:S000002765]	IV	1189199	1189567	-1	transport, biological_process	cytoplasm	molecular_function
YIL086C		1.33547	0.402688	0.00363574	0.826902	0	0.596743	2.37151	0.644216	1.01484	0.675941	1.4106	4	17	4	6	4	8	S000001348	Dubious open reading frame; unlikely to encode a functional protein, based on available experimental and comparative sequence data [Source:SGD;Acc:S000001348]	IX	200153	200461	-1	NA	NA	NA
YLR412W	BER1	-0.338943	5.3822	0.00386216	0.826902	0	46.5459	41.4316	40.7467	34.6736	52.5544	34.2071	312	297	253	205	311	194	S000004404	Protein involved in microtubule-related processes; GFP-fusion protein localizes to the cytoplasm and is induced in response to the DNA-damaging agent MMS; YLR412W is not an essential gene; similar to Arabidopsis SRR1 gene [Source:SGD;Acc:S000004404]	XII	948368	949192	1	biological_process	cytoplasm, microtubule, cytoskeleton	molecular_function
YHR210C		-0.764026	1.9871	0.00419919	0.869092	0	4.1772	2.0925	4.99267	2.70623	5.06955	3.70283	28	15	31	16	30	21	S000001253	Putative aldose 1-epimerase superfamily protein; non-essential gene; highly expressed under anaeorbic conditions [Source:SGD;Acc:S000001253]	VIII	520712	521737	-1	carbohydrate metabolic process, biological_process, hexose metabolic process	cellular_component	isomerase activity, carbohydrate binding, catalytic activity, molecular_function
YAL042C-A		0.739557	2.1671	0.00476616	0.87195	0	4.02801	8.23052	3.8653	4.22848	2.70376	5.28975	27	59	24	25	16	30	S000002138	Dubious open reading frame; unlikely to encode a functional protein, based on available experimental and comparative sequence data; partially overlaps verified ORF ERV46/YAL042W; YAL042C-A is a non-essential gene [Source:SGD;Acc:S000002138]	I	61231	61608	-1	NA	NA	NA
YAR073W	IMD1	-1.55265	1.16637	0.00501246	0.87195	0	3.72964	1.953	2.73792	0.507418	2.53478	0.7053	25	14	17	3	15	4	S000000095	Nonfunctional protein with homology to IMP dehydrogenase; blocked reading frame, located close to the telomere; not expressed at detectable levels; YAR073W and YAR075W comprise a continuous reading frame in most strains of S. cerevisiae; YAR073W/YAR075W together have a paralog, IMD2, that arose from a segmental duplication [Source:SGD;Acc:S000000095]	I	227742	228953	1	NA	NA	NA
YGL251C	HFM1	-0.326752	4.86269	0.00457208	0.87195	0	35.8046	27.9001	29.4729	24.0178	30.9243	24.6855	240	200	183	142	183	140	S000003220	Meiosis specific DNA helicase; involved in the conversion of double-stranded breaks to later recombination intermediates and in crossover control; catalyzes the unwinding of Holliday junctions; has ssDNA and dsDNA stimulated ATPase activity [Source:SGD;Acc:S000003220]	VII	27921	31636	-1	NULL	NULL	nucleoside-triphosphatase activity, nucleic acid binding, nucleotide binding, ATP binding, helicase activity, ATP-dependent helicase activity
YKR027W	BCH2	-0.277331	5.40667	0.00449133	0.87195	0	42.8163	34.1776	37.5256	33.4896	43.9361	34.9124	287	245	233	198	260	198	S000001735	Member of the ChAPs (Chs5p-Arf1p-binding proteins) family; part of the exomer complex with Chs5p to mediate export of specific cargo proteins, including Chs3p, from the Golgi to the plasma membrane; BCH2 has a paralog, CHS6, that arose from the whole genome duplication [Source:SGD;Acc:S000001735]	XI	491364	493661	1	transport, Golgi to plasma membrane transport, protein transport, fungal-type cell wall chitin biosynthetic process	membrane, mitochondrion, Golgi apparatus, clathrin-coated vesicle, trans-Golgi network transport vesicle, exomer complex	binding, molecular_function
YNL202W	SPS19	-0.624232	3.40944	0.00482907	0.87195	0	17.3055	9.76502	19.3265	12.3472	12.6739	9.8742	116	70	120	73	75	56	S000005146	Peroxisomal 2,4-dienoyl-CoA reductase; auxiliary enzyme of fatty acid beta-oxidation; homodimeric enzyme required for growth and sporulation on petroselineate medium; expression induced during late sporulation and in the presence of oleate [Source:SGD;Acc:S000005146]	XIV	259578	260456	1	metabolic process	NA	oxidoreductase activity
YOL045W	PSK2	-0.380771	5.37428	0.0050556	0.87195	0	38.1915	30.1321	49.1215	39.9169	42.7532	30.1516	256	216	305	236	253	171	S000005405	PAS-domain containing serine/threonine protein kinase; regulates sugar flux and translation in response to an unknown metabolite by phosphorylating Ugp1p and Gsy2p (sugar flux) and Caf20p, Tif11p and Sro9p (translation); PSK2 has a paralog, PSK1, that arose from the whole genome duplication [Source:SGD;Acc:S000005405]	XV	243497	246802	1	protein phosphorylation, signal transduction	NA	signal transducer activity, protein serine/threonine kinase activity, protein kinase activity, transferase activity, transferring phosphorus-containing groups, ATP binding
YNL012W	SPO1	-0.307466	4.69705	0.00526624	0.883732	0	32.2241	24.8311	28.8287	24.1869	29.2344	23.9802	216	178	179	143	173	136	S000004957	Meiosis-specific prospore protein; required for meiotic spindle pole body duplication and separation; required to produce bending force necessary for proper prospore membrane assembly during sporulation; has similarity to phospholipase B [Source:SGD;Acc:S000004957]	XIV	609686	611665	1	metabolic process, phospholipid catabolic process	NA	phospholipase activity
YBR096W		-0.369393	6.29163	0.00581861	0.903193	0	69.8189	66.2627	72.6354	57.1691	87.7033	54.3081	468	475	451	338	519	308	S000000300	Putative protein of unknown function; green fluorescent protein (GFP)-fusion protein localizes to the ER [Source:SGD;Acc:S000000300]	II	436021	436713	1	biological_process	endoplasmic reticulum	molecular_function
YCL002C		-0.511676	4.59715	0.00564284	0.903193	0	31.329	22.7386	24.4802	16.4065	24.5028	17.2799	210	163	152	97	145	98	S000000508	Putative protein of unknown function; YCL002C is not an essential gene [Source:SGD;Acc:S000000508]	III	110808	111675	-1	biological_process	integral component of membrane, membrane	molecular_function
YMR088C	VBA1	-0.282289	7.26476	0.00570233	0.903193	0	210.053	162.239	168.14	140.724	157.156	136.123	1408	1163	1044	832	930	772	S000004694	Permease of basic amino acids in the vacuolar membrane [Source:SGD;Acc:S000004694]	XIII	443414	445102	-1	transport, transmembrane transport, basic amino acid transport, amino acid transport	membrane, integral component of membrane, fungal-type vacuole membrane, vacuolar membrane, vacuole	basic amino acid transmembrane transporter activity
YDR320C-A	DAD4	0.414034	4.97857	0.00598098	0.905754	0	30.4339	39.7576	25.1244	28.9228	22.644	35.794	204	285	156	171	134	203	S000007604	Essential subunit of the Dam1 complex (aka DASH complex); complex couples kinetochores to the force produced by MT depolymerization thereby aiding in chromosome segregation; is transferred to the kinetochore prior to mitosis [Source:SGD;Acc:S000007604]	IV	1108280	1108498	-1	chromosome segregation, regulation of microtubule polymerization or depolymerization, mitotic spindle organization in nucleus, cell division, mitotic nuclear division, cell cycle	nucleus, cytoplasm, DASH complex, spindle, chromosome, centromeric region, chromosome, condensed chromosome kinetochore, kinetochore, microtubule, cytoskeleton	microtubule binding
YML005W	TRM12	-0.326603	4.76326	0.00614324	0.908176	0	29.2404	24.8311	27.0571	21.1424	32.1072	24.3329	196	178	168	125	190	138	S000004464	S-adenosylmethionine-dependent methyltransferase; required for wybutosine formation in phenylalanine-accepting tRNA; member of the seven beta-strand family [Source:SGD;Acc:S000004464]	XIII	260221	261609	1	NULL	NULL	transferase activity
YFL067W		0.582402	3.03721	0.00644686	0.90974	0	6.71335	10.4625	4.99267	12.178	11.322	11.2848	45	75	31	72	67	64	S000001827	Protein of unknown function; down-regulated at low calcium levels [Source:SGD;Acc:S000001827]	VI	836	1363	1	biological_process	membrane, cellular_component, integral component of membrane	molecular_function
YGL032C	AGA2	0.925565	4.26432	0.00644634	0.90974	0	12.3824	33.6196	12.2401	22.4955	13.6878	16.9272	83	241	76	133	81	96	S000003000	Adhesion subunit of a-agglutinin of a-cells; C-terminal sequence acts as a ligand for alpha-agglutinin (Sag1p) during agglutination, modified with O-linked oligomannosyl chains, linked to anchorage subunit Aga1p via two disulfide bonds [Source:SGD;Acc:S000003000]	VII	436570	436833	-1	cell adhesion, agglutination involved in conjugation with cellular fusion	fungal-type cell wall	cell adhesion molecule binding
YPR056W	TFB4	-0.29885	5.14165	0.00660017	0.910677	0	40.4293	36.9676	38.3309	32.813	42.9222	28.741	271	265	238	194	254	163	S000006260	Subunit of TFIIH complex; involved in transcription initiation, similar to 34 kDa subunit of human TFIIH; interacts with Ssl1p [Source:SGD;Acc:S000006260]	XVI	671126	672142	1	regulation of transcription, DNA-templated, DNA repair	core TFIIH complex	NA
YGR030C	POP6	-0.571474	3.21104	0.00728318	0.911013	0	14.6202	8.92802	9.8243	6.59643	9.46317	7.22933	98	64	61	39	56	41	S000003262	Subunit of both RNase MRP and nuclear RNase P; forms a soluble heterodimer with Pop7p that binds P3 domain of RNase MRP and RNase P RNAs; RNase MRP cleaves pre-rRNA, while nuclear RNase P cleaves tRNA precursors to generate mature 5' ends and facilitates turnover of nuclear RNAs; relocalizes to the cytosol in response to hypoxia [Source:SGD;Acc:S000003262]	VII	545681	546157	-1	NULL	NULL	nucleic acid binding
YGR102C	GTF1	0.34281	4.97596	0.00733033	0.911013	0	31.1798	36.1306	34.4656	47.1899	27.2066	34.736	209	259	214	279	161	197	S000003334	Subunit of the trimeric GatFAB AmidoTransferase(AdT) complex; involved in the formation of Q-tRNAQ; transposon insertion mutant is salt sensitive and null mutant has growth defects; non-tagged protein is detected in purified mitochondria [Source:SGD;Acc:S000003334]	VII	694584	695135	-1	translation, glutaminyl-tRNAGln biosynthesis via transamidation	mitochondrion, glutamyl-tRNA(Gln) amidotransferase complex	nucleotide binding, ligase activity, ATP binding, glutaminyl-tRNA synthase (glutamine-hydrolyzing) activity
YGR268C	HUA1	0.305732	5.07032	0.00743037	0.911013	0	33.2684	37.2466	32.0498	44.6528	27.8825	33.6781	223	267	199	264	165	191	S000003500	Cytoplasmic protein containing a zinc finger domain; sequence similarity to that of Type I J-proteins; computational analysis of large-scale protein-protein interaction data suggests a possible role in actin patch assembly [Source:SGD;Acc:S000003500]	VII	1026057	1026653	-1	NA	NA	NA
YHL037C		-1.96312	0.219697	0.00721979	0.911013	0	1.49186	0.418501	1.28843	0.169139	0.506955	0.176325	10	3	8	1	3	1	S000001029	Dubious open reading frame; unlikely to encode a functional protein, based on available experimental and comparative sequence data [Source:SGD;Acc:S000001029]	VIII	25778	26179	-1	NA	NA	NA
YHR061C	GIC1	0.299537	5.56612	0.00762968	0.911013	0	42.8163	48.2671	42.8404	51.4184	46.3019	63.1244	287	346	266	304	274	358	S000001103	Protein involved in initiation of budding and cellular polarization; interacts with Cdc42p via the Cdc42/Rac-interactive binding (CRIB) domain; relocalizes from bud neck to nucleus upon DNA replication stress; GIC1 has a paralog, GIC2, that arose from the whole genome duplication [Source:SGD;Acc:S000001103]	VIII	221534	222478	-1	axial cellular bud site selection, establishment of cell polarity, regulation of exit from mitosis, Rho protein signal transduction, regulation of cell shape	cytoplasm, cellular bud tip, cellular bud neck, cell cortex, mating projection tip, cytoskeleton, actin cap, incipient cellular bud site	protein binding, Rho GTPase binding
YLR115W	CFT2	-0.237771	5.77826	0.00736707	0.911013	0	67.5811	59.5666	66.5153	56.8308	57.455	45.8445	453	427	413	336	340	260	S000004105	Subunit of the mRNA cleavage and polyadenlylation factor (CPF); required for pre-mRNA cleavage, polyadenylation and poly(A) site recognition, 43% similarity with the mammalian CPSF-100 protein. [Source:SGD;Acc:S000004105]	XII	377985	380564	1	mRNA processing, mRNA cleavage, mRNA polyadenylation	nucleus, mRNA cleavage and polyadenylation specificity factor complex, mRNA cleavage factor complex	RNA binding
YPL062W		-2.19782	-0.508551	0.00759611	0.911013	0	0.895114	0.1395	0.80527	0.338279	0.675941	0	6	1	5	2	4	0	S000005983	Dubious open reading frame; unlikely to encode a functional protein, based on available experimental and comparative sequence data; YPL062W is not an essential gene; homozygous diploid mutant shows a decrease in glycogen accumulation [Source:SGD;Acc:S000005983]	XVI	431895	432299	1	NA	NA	NA
YHR216W	IMD2	-0.718711	5.29819	0.00832561	0.975354	0	39.0866	29.7136	26.735	18.267	47.3158	21.159	262	213	166	108	280	120	S000001259	Inosine monophosphate dehydrogenase; catalyzes the rate-limiting step in GTP biosynthesis, expression is induced by mycophenolic acid resulting in resistance to the drug, expression is repressed by nutrient limitation; IMD2 has a paralog, YAR073W/YAR075W, that arose from a segmental duplication [Source:SGD;Acc:S000001259]	VIII	554396	555967	1	oxidation-reduction process	NA	oxidoreductase activity, protein binding, catalytic activity, IMP dehydrogenase activity
YCR081W	SRB8	-0.354	4.64112	0.00864777	0.994333	0	33.716	24.2731	28.1845	22.1573	24.3339	20.9827	226	174	175	131	144	119	S000000677	Subunit of the RNA polymerase II mediator complex; associates with core polymerase subunits to form the RNA polymerase II holoenzyme; essential for transcriptional regulation; involved in glucose repression [Source:SGD;Acc:S000000677]	III	254371	258654	1	regulation of transcription from RNA polymerase II promoter	mediator complex	RNA polymerase II transcription cofactor activity
YHR063C	PAN5	-0.276047	6.43023	0.00884258	0.998247	0	81.9029	74.9117	84.0702	70.362	108.488	80.9332	549	537	522	416	642	459	S000001105	2-dehydropantoate 2-reductase; part of the pantothenic acid pathway, structurally homologous to E. coli panE [Source:SGD;Acc:S000001105]	VIII	224030	225169	-1	oxidation-reduction process, pantothenate biosynthetic process	cytoplasm	oxidoreductase activity, oxidoreductase activity, acting on the CH-OH group of donors, NAD or NADP as acceptor, NADP binding, 2-dehydropantoate 2-reductase activity
HRA1	HRA1	0.903514	1.0335	0.0572295	0.999524	0	1.19349	3.06901	1.28843	1.18398	0.844926	1.93958	8	22	8	7	5	11	S000119380	Non-protein-coding RNA; substrate of RNase P, possibly involved in rRNA processing, specifically maturation of 20S precursor into the mature 18S rRNA [Source:SGD;Acc:S000119380]	I	99305	99868	1	NA	NA	NA
ICR1	ICR1	0.070938	4.11724	0.666639	0.999524	0	19.6925	19.9485	17.7159	21.6498	21.6301	20.2774	132	143	110	128	128	115	S000132612	Long intergenic regulatory ncRNA; has a key role in regulating transcription of the nearby protein-coding ORF FLO11; initiated far upstream from FLO11 and transcribed across much of the large promoter of FLO11, repressing FLO11 transcription in cis [Source:SGD;Acc:S000132612]	IX	393884	397082	-1	NA	NA	NA
LSR1	LSR1	0.246927	4.1182	0.134466	0.999524	0	23.1238	25.5286	16.1054	21.819	15.2087	17.2799	155	183	100	129	90	98	S000006478	U2 spliceosomal RNA (U2 snRNA), component of the spliceosome; pairs with the branchpoint sequence; functionally equivalent to mammalian U2 snRNA; stress-induced pseudouridylations at positions 56 and 93 may contribute to regulation of splicing [Source:SGD;Acc:S000006478]	II	680688	681862	-1	NA	NA	NA
NME1	NME1	-0.167954	1.34565	0.712707	0.999524	0	0.895114	1.116	1.12738	0.845697	2.19681	1.76325	6	8	7	5	13	10	S000007436	RNA component of RNase MRP; RNase MRP cleaves pre-rRNA and has a role in cell cycle-regulated degradation of daughter cell-specific mRNAs; human ortholog is implicated in cartilage-hair hypoplasia (CHH) [Source:SGD;Acc:S000007436]	XIV	585587	585926	1	NA	NA	NA
RNA170	RNA170	0.551878	0.549724	0.224117	0.999524	0	1.0443	1.5345	0.483162	1.35311	1.1829	1.05795	7	11	3	8	7	6	S000114171	RNA polymerase III transcribed RNA of unknown function; conserved in other yeast species [Source:SGD;Acc:S000114171]	XIII	667288	667456	-1	NA	NA	NA
RPR1	RPR1	0.681306	1.52006	0.0762746	0.999524	0	1.64104	3.48751	1.28843	2.02967	2.53478	3.17385	11	25	8	12	15	18	S000006490	RNA component of nuclear RNase P; nuclear RNase P cleaves tRNA precursors to generate mature 5' ends and facilitates turnover of nuclear RNAs; may be responsible for recognition of substrate tRNAs [Source:SGD;Acc:S000006490]	V	117667	118035	-1	NA	NA	NA
RUF20	RUF20	-0.0303157	2.10491	0.902918	0.999524	0	4.47557	3.76651	3.06003	3.8902	4.39361	4.05548	30	27	19	23	26	23	S000130127	RNA of Unknown Function [Source:SGD;Acc:S000130127]	VI	131061	131503	-1	NA	NA	NA
RUF21	RUF21	0.599282	0.0913534	0.307666	0.999524	0	0.149186	0.697502	0.966324	1.18398	0.506955	0.528975	1	5	6	7	3	3	S000130129	RNA of Unknown Function [Source:SGD;Acc:S000130129]	VI	57815	58521	-1	NA	NA	NA
SCR1	SCR1	0.308317	3.32133	0.43082	0.999524	0	4.92313	6.97502	5.15373	4.22848	7.09738	10.4032	33	50	32	25	42	59	S000006491	RNA subunit of the Signal Recognition Particle (SRP) [Source:SGD;Acc:S000006491]	V	441987	442508	1	NA	NA	NA
snR11	SNR11	-0.103414	2.8916	0.648005	0.999524	0	8.95114	8.23052	9.8243	10.3175	7.09738	5.6424	60	59	61	61	42	32	S000007293	H/ACA box small nucleolar RNA (snoRNA); guides pseudouridylation of large subunit (LSU) rRNA at position U2416 [Source:SGD;Acc:S000007293]	XIII	652275	652532	1	NA	NA	NA
snR128	SNR128	0.2628	0.153997	0.67751	0.999524	0	0.447557	0.418501	0.483162	0.676557	0.675941	0.881625	3	3	3	4	4	5	S000006508	C/D box small nucleolar RNA (snoRNA); referred to as U14; essential gene required for cleavage of 35S primary rRNA transcript to release the precursor to the 18S rRNA; guides 2'-O-methylation of small subunit (SSU) rRNA at position C414 [Source:SGD;Acc:S000006508]	X	139566	139691	-1	NA	NA	NA
snR13	SNR13	-0.665638	-0.157136	0.363442	0.999524	0	0.447557	0.1395	0	0.338279	1.1829	0.528975	3	1	0	2	7	3	S000006498	C/D box small nucleolar RNA (snoRNA); guides 2'-O-methylation of large subunit (LSU) rRNA at positions A2280 and A2281 [Source:SGD;Acc:S000006498]	IV	1402919	1403042	1	NA	NA	NA
snR14	SNR14	-0.742227	-0.05508	0.407284	0.999524	0	0.596743	0.1395	0.322108	0.507418	0.168985	0	4	1	2	3	1	0	S000006499	U4 spliceosomal RNA (U4 snRNA); interacts with U6 [Source:SGD;Acc:S000006499]	V	167427	167586	-1	NA	NA	NA
snR17a	SNR17A	0.334862	0.676698	0.579957	0.999524	0	0.596743	0.837002	0.966324	1.01484	0.844926	1.23428	4	6	6	6	5	7	S000007294	Small nucleolar RNA (snoRNA) U3; part of Small ribosomal SubUnit (SSU) processosome; SNR17B also encodes snoRNA U3 [Source:SGD;Acc:S000007294]	XV	780107	780596	1	NA	NA	NA
snR17b	SNR17B	-0.769593	1.25323	0.0893511	0.999524	0	1.79023	0.976502	1.93265	0.169139	3.54869	3.35018	12	7	12	1	21	19	S000007441	Small nucleolar RNA (snoRNA) U3; part of small (ribosomal) subunit (SSU) processosome; SNR17A also encodes snoRNA U3 [Source:SGD;Acc:S000007441]	XVI	281056	281517	-1	NA	NA	NA
snR18	SNR18	0.560087	1.32812	0.224722	0.999524	0	1.79023	4.74301	1.44949	1.69139	2.36579	2.1159	12	34	9	10	14	12	S000007500	C/D box small nucleolar RNA (snoRNA); commonly referred to as U18; guides 2'-O-methylation of large subunit (LSU) rRNA at positions A649 and C650 [Source:SGD;Acc:S000007500]	I	142367	142468	1	NA	NA	NA
snR189	SNR189	-0.924129	-0.389185	0.219366	0.999524	0	0.149186	0.279001	0.483162	0.338279	1.01391	0.176325	1	2	3	2	6	1	S000007314	H/ACA box small nucleolar RNA (snoRNA); guides pseudouridylation of large subunit (LSU) rRNA at position U2735 and small subunit (SSU) rRNA at position U466 [Source:SGD;Acc:S000007314]	III	178610	178798	-1	NA	NA	NA
snR19	SNR19	0.0655964	2.53073	0.836323	0.999524	0	5.37068	6.27751	4.02635	5.91988	7.9423	5.6424	36	45	25	35	47	32	S000007295	U1 spliceosomal RNA (U1 snRNA); snRNA U1 homolog [Source:SGD;Acc:S000007295]	XIV	230105	230672	-1	NA	NA	NA
snR190	SNR190	-0.382081	-0.187235	0.597057	0.999524	0	0.895114	0.279001	0	0.676557	0.844926	0.35265	6	2	0	4	5	2	S000006509	C/D box small nucleolar RNA (snoRNA); predicted to guide 2'-O-methylation of large subunit (LSU) rRNA at position G2395; not shown to be active [Source:SGD;Acc:S000006509]	X	139761	139950	-1	NA	NA	NA
snR191	SNR191	0.104605	0.245077	0.874704	0.999524	0	0.298371	0.697502	0.80527	0.845697	0.506955	0.176325	2	5	5	5	3	1	S000029463	H/ACA box small nucleolar RNA (snoRNA); guides pseudouridylation of large subunit (LSU) rRNA at positions U2258 and U2260; encoded within the intron of NOG2/YNR053C [Source:SGD;Acc:S000029463]	XIV	721938	722211	-1	NA	NA	NA
snR24	SNR24	-1.38288	0.069554	0.0720618	0.999524	0	0.447557	0.279001	0.80527	0.169139	0.506955	0.176325	3	2	5	1	3	1	S000007501	C/D box small nucleolar RNA (snoRNA); commonly referred to as U24; guides 2'-O-methylation of large subunit (LSU) rRNA at positions C1437, C1449, and C1450 [Source:SGD;Acc:S000007501]	XIII	499984	500072	-1	NA	NA	NA
snR3	SNR3	0.293304	1.25425	0.470857	0.999524	0	2.38697	2.0925	1.12738	2.87537	1.85884	1.58693	16	15	7	17	11	9	S000006492	H/ACA box small nucleolar RNA (snoRNA); guides pseudouridylation of large subunit (LSU) rRNA at positions U2129, U2133, and U2264 [Source:SGD;Acc:S000006492]	X	663749	663942	1	NA	NA	NA
snR30	SNR30	-0.184138	3.43183	0.45478	0.999524	0	8.80195	7.81202	5.959	6.93471	15.0397	10.9322	59	56	37	41	89	62	S000007497	H/ACA box small nucleolar RNA (snoRNA); essential gene required for cleavage of 35S primary rRNA transcript to release the precursor to the 18S rRNA [Source:SGD;Acc:S000007497]	XII	198784	199389	1	NA	NA	NA
snR31	SNR31	0.0368375	3.38046	0.857595	0.999524	0	10.2938	10.4625	9.01903	8.79525	9.29418	10.0505	69	75	56	52	55	57	S000007296	H/ACA box small nucleolar RNA (snoRNA); guides pseudouridylation of small subunit (SSU) rRNA at position U999 [Source:SGD;Acc:S000007296]	XV	841958	842182	-1	NA	NA	NA
snR32	SNR32	-0.090707	0.134159	0.875448	0.999524	0	0.745928	0.697502	0.644216	0.507418	0.844926	0.881625	5	5	4	3	5	5	S000007297	H/ACA box small nucleolar RNA (snoRNA); guides pseudouridylation of large subunit (LSU) rRNA at position U2191 [Source:SGD;Acc:S000007297]	VIII	381540	381727	1	NA	NA	NA
snR33	SNR33	-0.183761	2.2701	0.484786	0.999524	0	6.11661	4.88251	4.1874	3.04451	4.05564	4.76078	41	35	26	18	24	27	S000007298	H/ACA box small nucleolar RNA (snoRNA); guides pseudouridylation of large subunit (LSU) rRNA at position U1042 [Source:SGD;Acc:S000007298]	III	142364	142546	-1	NA	NA	NA
snR34	SNR34	-0.140083	0.7689	0.754725	0.999524	0	1.19349	1.5345	1.12738	0.845697	1.52087	1.05795	8	11	7	5	9	6	S000006500	H/ACA box small nucleolar RNA (snoRNA); guides pseudouridylation of large subunit (LSU) rRNA at positions U2826 and U2880 [Source:SGD;Acc:S000006500]	XII	899180	899382	1	NA	NA	NA
snR35	SNR35	0.373272	0.801101	0.442978	0.999524	0	1.19349	1.395	0.483162	0.676557	1.52087	2.1159	8	10	3	4	9	12	S000007299	H/ACA box small nucleolar RNA (snoRNA); predicted to guide pseudouridylation of small subunit (SSU) rRNA at position 1191 [Source:SGD;Acc:S000007299]	XV	759326	759529	-1	NA	NA	NA
snR37	SNR37	-0.446858	0.795234	0.389716	0.999524	0	0.895114	0.976502	1.28843	0.507418	2.36579	1.93958	6	7	8	3	14	11	S000006501	H/ACA box small nucleolar RNA (snoRNA); guides pseudouridylation of large subunit (LSU) rRNA at position U2944 [Source:SGD;Acc:S000006501]	X	228094	228479	-1	NA	NA	NA
snR39B	SNR39B	-1.60215	-0.460756	0.0314886	0.999524	0	0.745928	0.1395	0.161054	0.169139	1.1829	0.35265	5	1	1	1	7	2	S000007303	C/D box small nucleolar RNA (snoRNA); guides 2'-O-methylation of large subunit (LSU) rRNA at position G805 [Source:SGD;Acc:S000007303]	VII	366374	366469	-1	NA	NA	NA
snR4	SNR4	0.00368199	2.90073	0.989344	0.999524	0	3.43127	5.58001	8.21376	5.75074	9.1252	9.52155	23	40	51	34	54	54	S000006493	C/D box small nucleolar RNA (snoRNA) but not shown to be active; no target site is predicted within the ribosomal RNAs [Source:SGD;Acc:S000006493]	V	424698	424883	1	NA	NA	NA
snR40	SNR40	0.771808	-0.272329	0.283289	0.999524	0	0.298371	0.976502	0.161054	0.845697	0.844926	0.35265	2	7	1	5	5	2	S000007304	C/D box small nucleolar RNA (snoRNA); guides 2'-O-methylation of large subunit (LSU) rRNA at position U898 and small subunit (SSU) rRNA at position G1271 [Source:SGD;Acc:S000007304]	XIV	89210	89306	1	NA	NA	NA
snR41	SNR41	-0.369478	0.747668	0.366284	0.999524	0	1.49186	1.116	1.93265	1.69139	2.02782	1.4106	10	8	12	10	12	8	S000007305	C/D box small nucleolar RNA (snoRNA); guides 2'-O-methylation of small subunit (SSU) rRNA at positions A541 and G1126 [Source:SGD;Acc:S000007305]	XVI	719148	719242	-1	NA	NA	NA
snR42	SNR42	0.12859	1.02522	0.790918	0.999524	0	1.34267	2.51101	0.80527	0.676557	2.19681	1.4106	9	18	5	4	13	8	S000006502	H/ACA box small nucleolar RNA (snoRNA); guides pseudouridylation of large subunit (LSU) rRNA at position U2975 [Source:SGD;Acc:S000006502]	XI	559016	559366	-1	NA	NA	NA
snR43	SNR43	0.0545086	1.38334	0.876603	0.999524	0	1.64104	1.674	1.12738	1.69139	3.21072	2.8212	11	12	7	10	19	16	S000006503	H/ACA box small nucleolar RNA (snoRNA); guides pseudouridylation of large subunit (LSU) rRNA at position U966 and of 5.8S rRNA at position 73 [Source:SGD;Acc:S000006503]	III	107504	107712	-1	NA	NA	NA
snR44	SNR44	-0.736392	3.21947	0.0131534	0.999524	0	7.60847	6.55652	6.28111	3.72107	15.8846	7.22933	51	47	39	22	94	41	S000006504	H/ACA box small nucleolar RNA (snoRNA); guides pseudouridylation of large subunit (LSU) rRNA at position U1056 and small subunit (SSU) rRNA at position U106 [Source:SGD;Acc:S000006504]	XII	856710	856920	1	NA	NA	NA
snR45	SNR45	-0.512361	0.167222	0.382614	0.999524	0	0.745928	0.418501	0.483162	0.507418	1.35188	0.881625	5	3	3	3	8	5	S000006505	C/D box small nucleolar RNA (snoRNA) but not shown to be active; no target site is predicted within the ribosomal RNAs [Source:SGD;Acc:S000006505]	XVI	821732	821903	1	NA	NA	NA
snR46	SNR46	-0.158529	1.01514	0.711574	0.999524	0	1.19349	1.5345	1.28843	0.676557	2.53478	2.29223	8	11	8	4	15	13	S000006506	H/ACA box small nucleolar RNA (snoRNA); guides pseudouridylation of large subunit (LSU) rRNA at position U2865 [Source:SGD;Acc:S000006506]	VII	545370	545566	1	NA	NA	NA
snR49	SNR49	-1.53814	0.229514	0.029752	0.999524	0	0.596743	0.279001	0.80527	0.169139	1.01391	0.35265	4	2	5	1	6	2	S000007460	H/ACA box small nucleolar RNA (snoRNA); guides pseudouridylation of large subunit (LSU) rRNA at position U990 and small subunit (SSU) rRNA at positions U120, U211, and U302 [Source:SGD;Acc:S000007460]	XIV	716120	716284	1	NA	NA	NA
snR5	SNR5	-0.562901	0.630723	0.246774	0.999524	0	1.49186	0.976502	1.28843	0.507418	1.1829	1.23428	10	7	8	3	7	7	S000007291	H/ACA box small nucleolar RNA (snoRNA); guides pseudouridylation of large subunit (LSU) rRNA at positions U1004 and U1124 [Source:SGD;Acc:S000007291]	XV	842403	842606	1	NA	NA	NA
snR58	SNR58	0.231893	-0.368587	0.778108	0.999524	0	0.298371	0.558001	0.483162	0.507418	0.168985	0	2	4	3	3	1	0	S000006449	C/D box small nucleolar RNA (snoRNA); guides 2'-O-methylation of large subunit (LSU) rRNA at position C663 [Source:SGD;Acc:S000006449]	XV	136088	136183	-1	NA	NA	NA
snR60	SNR60	-0.069508	-0.278752	0.947483	0.999524	0	0.149186	0.1395	0.322108	0	0.168985	0.528975	1	1	2	0	1	3	S000006451	C/D box small nucleolar RNA (snoRNA); guides 2'-O-methylation of large subunit (LSU) rRNA at positions A817 and G908 [Source:SGD;Acc:S000006451]	X	349130	349233	-1	NA	NA	NA
snR62	SNR62	0.177144	-0.439782	0.798191	0.999524	0	0.596743	0.279001	0.483162	0.338279	0.33797	1.05795	4	2	3	2	2	6	S000006453	C/D box small nucleolar RNA (snoRNA); guides 2'-O-methylation of large subunit (LSU) rRNA at position U1888 [Source:SGD;Acc:S000006453]	XV	409765	409864	-1	NA	NA	NA
snR63	SNR63	-0.301908	1.2851	0.601125	0.999524	0	0.895114	1.395	0.483162	0.338279	3.54869	1.93958	6	10	3	2	21	11	S000006454	C/D box small nucleolar RNA (snoRNA); guides 2'-O-methylation of large subunit (LSU) rRNA at position A2256 [Source:SGD;Acc:S000006454]	IV	323217	323471	-1	NA	NA	NA
snR69	SNR69	0.0701556	0.0989287	0.885803	0.999524	0	0.895114	1.2555	0.80527	0.676557	1.01391	0.881625	6	9	5	4	6	5	S000006460	C/D box small nucleolar RNA (snoRNA); guides 2'-O-methylation of large subunit (LSU) rRNA at position C2948 [Source:SGD;Acc:S000006460]	XI	364776	364876	1	NA	NA	NA
snR70	SNR70	-0.251934	1.41398	0.470814	0.999524	0	2.68534	1.395	2.41581	2.87537	2.36579	2.1159	18	10	15	17	14	12	S000006461	C/D box small nucleolar RNA (snoRNA); predicted to guide 2'-O-methylation of small subunit (SSU) rRNA at position C1639 [Source:SGD;Acc:S000006461]	XVI	718887	719050	-1	NA	NA	NA
snR8	SNR8	0.265215	1.58388	0.46389	0.999524	0	2.0886	2.23201	2.0937	2.53709	3.21072	4.2318	14	16	13	15	19	24	S000006497	H/ACA box small nucleolar RNA (snoRNA); guides pseudouridylation of large subunit (LSU) rRNA at positions U960 and U986 [Source:SGD;Acc:S000006497]	XV	832332	832521	1	NA	NA	NA
snR81	SNR81	-1.0627	-0.345335	0.095095	0.999524	0	1.0443	0.279001	0.483162	0.169139	0.844926	0.7053	7	2	3	1	5	4	S000081375	H/ACA box small nucleolar RNA (snoRNA); guides pseudouridylation of large subunit (LSU) rRNA at position U1052, constitutive pseudouridylation of U2 snRNA (LSR1) at position 42, and stress-induced U2 pseudouridylation at position 93 [Source:SGD;Acc:S000081375]	XV	234346	234546	1	NA	NA	NA
snR82	SNR82	-0.0838534	1.45561	0.841031	0.999524	0	1.79023	2.79001	2.57686	0.845697	2.87275	3.17385	12	20	16	5	17	18	S000028467	H/ACA box small nucleolar RNA (snoRNA); guides pseudouridylation of large subunit (LSU) rRNA at positions U1110, U2349, and U2351 [Source:SGD;Acc:S000028467]	VII	316788	317055	1	NA	NA	NA
snR83	SNR83	0.047987	1.9236	0.88948	0.999524	0	4.02801	3.06901	2.57686	1.35311	2.70376	5.81873	27	22	16	8	16	33	S000028468	H/ACA box small nucleolar RNA (snoRNA); guides pseudouridylation of small subunit (SSU) rRNA at positions U1290 and U1415 [Source:SGD;Acc:S000028468]	XIII	626349	626654	1	NA	NA	NA
snR84	SNR84	0.0683109	2.27698	0.828488	0.999524	0	4.32638	2.51101	2.25476	3.8902	4.5626	5.28975	29	18	14	23	27	30	S000028466	H/ACA box small nucleolar RNA (snoRNA); guides pseudouridylation of large subunit (LSU) rRNA at position U2266 [Source:SGD;Acc:S000028466]	IV	1492477	1493026	-1	NA	NA	NA
snR85	SNR85	0.162326	0.0478902	0.785287	0.999524	0	0.447557	0.976502	0.483162	1.18398	1.52087	0.35265	3	7	3	7	9	2	S000081376	H/ACA box small nucleolar RNA (snoRNA); predicted to guide pseudouridylation of small subunit (SSU) rRNA at position U1181 [Source:SGD;Acc:S000081376]	XIII	67768	67938	-1	NA	NA	NA
snR86	SNR86	-0.0075815	4.74321	0.963482	0.999524	0	26.7042	23.9941	21.5812	20.635	29.7414	33.5018	179	172	134	122	176	190	S000119075	H/ACA box small nucleolar RNA (snoRNA); guides pseudouridylation of large subunit (LSU) rRNA at position U2314 [Source:SGD;Acc:S000119075]	XIII	762110	763113	-1	NA	NA	NA
snR87	SNR87	-1.19229	0.461552	0.0378727	0.999524	0	0.745928	0.837002	0.644216	0.169139	2.02782	0.35265	5	6	4	1	12	2	S000114301	C/D box small nucleolar RNA (snoRNA); guides 2'-O-methylation of small subunit (SSU) rRNA at position A436 [Source:SGD;Acc:S000114301]	XI	431030	431138	-1	NA	NA	NA
snR9	SNR9	-0.0367825	2.76016	0.86416	0.999524	0	8.95114	7.95152	6.12005	6.93471	6.92839	6.52403	60	57	38	41	41	37	S000007292	H/ACA box small nucleolar RNA (snoRNA); guides pseudouridylation of large subunit (LSU) rRNA at position U2340 [Source:SGD;Acc:S000007292]	XV	407948	408134	-1	NA	NA	NA
SRG1	SRG1	0.0415711	3.57312	0.84367	0.999524	0	12.5316	11.16	8.69692	9.4718	6.92839	8.28728	84	80	54	56	41	47	S000029010	Non-protein-coding RNA that regulates the transcription of SER3; expression of SRG1 RNA represses expression of its neighboring gene SER3 via a transcription-interference mechanism [Source:SGD;Acc:S000029010]	V	322212	322762	1	NA	NA	NA
TLC1	TLC1	-0.13811	6.10009	0.502212	0.999524	0	53.7068	53.8471	40.2635	42.2848	87.1963	65.2403	360	386	250	250	516	370	S000006657	RNA template component of telomerase; TLC1 RNA contains a template sequence that Est2p uses to add irregular repeats of TG(1-3) residues onto a DNA end; promoter regulated by the cell cycle dependent transcriptional activators Swi4p/Swi6p and Mbp1p/Swi6p [Source:SGD;Acc:S000006657]	II	307587	308887	1	NA	NA	NA
YAL001C	TFC3	0.361053	6.26117	0.0863376	0.999524	0	71.1615	142.011	70.8638	79.8338	84.6616	80.5805	477	1018	440	472	501	457	S000000001	Subunit of RNA polymerase III transcription initiation factor complex; part of the TauB domain of TFIIIC that binds DNA at the BoxB promoter sites of tRNA and similar genes; cooperates with Tfc6p in DNA binding; largest of six subunits of the RNA polymerase III transcription initiation factor complex (TFIIIC) [Source:SGD;Acc:S000000001]	I	147594	151166	-1	NA	NA	NA
YAL002W	VPS8	0.201519	6.17262	0.354064	0.999524	0	79.0684	138.663	67.9648	65.9643	74.5225	63.6533	530	994	422	390	441	361	S000000002	Membrane-binding component of the CORVET complex; involved in endosomal vesicle tethering and fusion in the endosome to vacuole protein targeting pathway; interacts with Vps21p; contains RING finger motif [Source:SGD;Acc:S000000002]	I	143707	147531	1	transport, protein targeting to vacuole, protein transport, late endosome to vacuole transport via multivesicular body sorting pathway	late endosome, obsolete membrane fraction, Golgi apparatus, CORVET complex, Golgi stack	protein anchor, protein binding, zinc ion binding, metal ion binding, GTPase binding
YAL003W	EFB1	0.313503	10.7565	0.0921597	0.999524	0	1336.4	2201.87	1357.52	1416.03	1665.01	1858.82	8958	15784	8429	8372	9853	10542	S000000003	Translation elongation factor 1 beta; stimulates nucleotide exchange to regenerate EF-1 alpha-GTP for the next elongation cycle; part of the EF-1 complex, which facilitates binding of aminoacyl-tRNA to the ribosomal A site [Source:SGD;Acc:S000000003]	I	142174	143160	1	translational elongation, translation	ribosome, eukaryotic translation elongation factor 1 complex	translation elongation factor activity, guanyl-nucleotide exchange factor activity
YAL005C	SSA1	0.400439	9.97681	0.157543	0.999524	0	790.833	1206.68	959.077	1126.47	423.984	554.366	5301	8650	5955	6660	2509	3144	S000000004	ATPase involved in protein folding and NLS-directed nuclear transport; member of HSP70 family; forms chaperone complex with Ydj1p; localized to nucleus, cytoplasm, and cell wall; 98% identical with paralog Ssa2p, but subtle differences between the two proteins provide functional specificity with respect to propagation of yeast [URE3] prions and vacuolar-mediated degradations of gluconeogenesis en…	I	139503	141431	-1	NA	NA	NA
YAL007C	ERP2	0.16848	6.65586	0.324558	0.999524	0	96.6723	141.593	85.8418	78.9881	85.6755	87.4572	648	1015	533	467	507	496	S000000005	Member of the p24 family involved in ER to Golgi transport; similar to Emp24p and Erv25p; role in misfolded protein quality control; forms a heterotrimeric complex with Erp1p, Emp24p, and Erv25p; localized to COPII-coated vesicles; ERP2 has a paralog, ERP4, that arose from the whole genome duplication [Source:SGD;Acc:S000000005]	I	137698	138345	-1	transport, vesicle-mediated transport, protein transport, ER to Golgi vesicle-mediated transport	integral component of membrane, membrane, endoplasmic reticulum, endoplasmic reticulum membrane, ER to Golgi transport vesicle	molecular_function
YAL008W	FUN14	0.395384	5.30753	0.0426108	0.999524	0	40.7277	73.5167	40.5856	50.7418	37.3457	37.5572	273	527	252	300	221	213	S000000006	Mitochondrial protein of unknown function [Source:SGD;Acc:S000000006]	I	136914	137510	1	biological_process	membrane, mitochondrion, integral component of membrane, mitochondrial outer membrane	molecular_function
YAL009W	SPO7	0.300136	4.92323	0.107363	0.999524	0	28.7928	47.8486	28.5066	27.5697	22.306	25.0382	193	343	177	163	132	142	S000000007	Putative regulatory subunit of Nem1p-Spo7p phosphatase holoenzyme; regulates nuclear growth by controlling phospholipid biosynthesis, required for normal nuclear envelope morphology, premeiotic replication, and sporulation [Source:SGD;Acc:S000000007]	I	135854	136633	1	NA	NA	NA
YAL010C	MDM10	0.0507962	4.96818	0.83277	0.999524	0	34.3127	55.6606	26.4129	23.8486	29.0654	19.7484	230	399	164	141	172	112	S000000008	Subunit of both the ERMES and the SAM complex; component of ERMES complex which acts as a molecular tether between the mitochondria and the ER, necessary for efficient phospholipid exchange between organelles and for mitophagy; SAM/TOB complex component that functions in the assembly of outer membrane beta-barrel proteins; involved in mitochondrial inheritance and morphology; ERMES complex is oft…	I	134184	135665	-1	mitochondrion organization, establishment of mitochondrion localization, protein import into mitochondrial outer membrane, mitochondrial outer membrane translocase complex assembly, phospholipid transport	membrane, mitochondrion, integral component of membrane, mitochondrial outer membrane, mitochondrial sorting and assembly machinery complex, ERMES complex	molecular_function
YAL011W	SWC3	0.291159	5.74417	0.178616	0.999524	0	52.9609	93.0467	53.4699	55.1394	46.9779	44.4339	355	667	332	326	278	252	S000000009	Protein of unknown function; component of the SWR1 complex, which exchanges histone variant H2AZ (Htz1p) for chromatin-bound histone H2A; required for formation of nuclear-associated array of smooth endoplasmic reticulum known as karmellae [Source:SGD;Acc:S000000009]	I	132199	134076	1	NA	NA	NA
YAL012W	CYS3	0.358959	9.52409	0.0756591	0.999524	0	438.009	815.937	488.316	489.489	560.524	625.248	2936	5849	3032	2894	3317	3546	S000000010	Cystathionine gamma-lyase; catalyzes one of the two reactions involved in the transsulfuration pathway that yields cysteine from homocysteine with the intermediary formation of cystathionine; protein abundance increases in response to DNA replication stress [Source:SGD;Acc:S000000010]	I	130799	131983	1	cellular amino acid biosynthetic process, cellular amino acid metabolic process, cysteine metabolic process, sulfur amino acid metabolic process, cysteine biosynthetic process, cysteine biosynthetic process via cystathionine, transsulfuration	cytoplasm	lyase activity, pyridoxal phosphate binding, catalytic activity, L-cysteine desulfhydrase activity, cystathionine gamma-lyase activity
YAL013W	DEP1	0.510408	6.12089	0.0144872	0.999524	0	56.5414	108.671	55.4026	67.1483	58.8068	72.2933	379	779	344	397	348	410	S000000011	Component of the Rpd3L histone deacetylase complex; required for diauxic shift-induced histone H2B deposition onto rDNA genes; transcriptional modulator involved in regulation of structural phospholipid biosynthesis genes and metabolically unrelated genes, as well as maintenance of telomeres, mating efficiency, and sporulation [Source:SGD;Acc:S000000011]	I	129270	130487	1	chromatin modification, regulation of transcription from RNA polymerase II promoter, negative regulation of transcription from RNA polymerase II promoter, transcription, DNA-templated, regulation of transcription, DNA-templated, regulation of DNA-dependent DNA replication initiation, cellular response to heat, phospholipid metabolic process, negative regulation of chromatin silencing at silent ma…	nucleus, cytoplasm, Rpd3L-Expanded complex, Rpd3L complex	molecular_function
YAL014C	SYN8	0.367875	5.79267	0.0853415	0.999524	0	52.0658	89.2802	48.3162	48.3739	44.1051	52.0159	349	640	300	286	261	295	S000000012	Endosomal SNARE related to mammalian syntaxin 8 [Source:SGD;Acc:S000000012]	I	128252	129019	-1	NULL	NULL	protein binding
YAL015C	NTG1	0.259	5.88645	0.211301	0.999524	0	56.9889	94.8602	59.1068	61.7359	50.3576	47.9604	382	680	367	365	298	272	S000000013	DNA N-glycosylase and apurinic/apyrimidinic (AP) lyase; involved in base excision repair; acts in both nucleus and mitochondrion; creates a double-strand break at mtDNA origins that stimulates replication in response to oxidative stress; required for maintaining mitochondrial genome integrity; NTG1 has a paralog, NTG2, that arose from the whole genome duplication [Source:SGD;Acc:S000000013]	I	126903	128102	-1	base-excision repair, cellular response to oxidative stress, metabolic process, cellular response to DNA damage stimulus, DNA repair, positive regulation of mitochondrial DNA replication, base-excision repair, AP site formation	mitochondrion, nucleus	hydrolase activity, DNA-(apurinic or apyrimidinic site) lyase activity, endonuclease activity, hydrolase activity, acting on glycosyl bonds, DNA binding, catalytic activity, oxidized pyrimidine nucleobase lesion DNA N-glycosylase activity, oxidized purine nucleobase lesion DNA N-glycosylase activity
YAL016C-A		0.662616	3.28064	0.0143969	0.999524	0	9.24951	17.7165	7.89165	10.6558	7.43535	10.9322	62	127	49	63	44	62	S000028728	Dubious open reading frame; unlikely to encode a functional protein, based on available experimental and comparative sequence data; partially overlaps ORF TPD3/YAL016W [Source:SGD;Acc:S000028728]	I	124755	125069	-1	NA	NA	NA
YAL016C-B		0.84269	0.663637	0.0992016	0.999524	0	0.895114	3.20851	0.966324	1.01484	1.01391	1.05795	6	23	6	6	6	6	S000028528	Dubious open reading frame; unlikely to encode a functional protein, based on available experimental and comparative sequence data [Source:SGD;Acc:S000028528]	I	124307	124492	-1	NA	NA	NA
YAL016W	TPD3	0.290502	7.77305	0.172506	0.999524	0	195.881	365.351	214.846	203.136	192.643	200.658	1313	2619	1334	1201	1140	1138	S000000014	Regulatory subunit A of the heterotrimeric PP2A complex; the heterotrimeric protein phosphatase 2A (PP2A) complex also contains regulatory subunit Cdc55p and either catalytic subunit Pph21p or Pph22p; required for cell morphogenesis and transcription by RNA polymerase III [Source:SGD;Acc:S000000014]	I	124879	126786	1	NULL	NULL	binding, protein binding
YAL017W	PSK1	0.302224	7.18081	0.200119	0.999524	0	144.859	292.811	167.174	153.917	142.117	146.526	971	2099	1038	910	841	831	S000000015	PAS domain-containing serine/threonine protein kinase; coordinately regulates protein synthesis and carbohydrate metabolism and storage in response to a unknown metabolite that reflects nutritional status; PSK1 has a paralog, PSK2, that arose from the whole genome duplication [Source:SGD;Acc:S000000015]	I	120225	124295	1	protein phosphorylation	NA	protein kinase activity, ATP binding
YAL018C	LDS1	0.636483	-0.535643	0.509133	0.999524	0	0	0.418501	0.322108	0.338279	0.168985	0	0	3	2	2	1	0	S000000016	Protein Involved in spore wall assembly; localizes to lipid droplets found on or outside of the prospore membrane; shares similarity with Lds2p and Rrt8p, and a strain mutant for all 3 genes exhibits reduced dityrosine fluorescence relative to the single mutants [Source:SGD;Acc:S000000016]	I	118564	119541	-1	biological_process	membrane, integral component of membrane	molecular_function
YAL019W	FUN30	0.143347	6.32128	0.472763	0.999524	0	70.1172	109.926	66.1932	57.5074	73.5085	69.8247	470	788	411	340	435	396	S000000017	Snf2p family member with ATP-dependent chromatin remodeling activity; has a role in silencing at the mating type locus, telomeres and centromeres; enriched at centromeres and is required for correct chromatin structure around centromeres, as well as at the boundary element of the silent HMR; recruited to DNA double-strand breaks (DSBs) where it promotes 5' strand resection of DSBs; potential Cdc2…	I	114919	118314	1	chromatin silencing at telomere, chromatin silencing at rDNA, chromatin silencing at silent mating-type cassette, heterochromatin assembly involved in chromatin silencing, heterochromatin maintenance involved in chromatin silencing, chromosome organization	mitochondrion, nucleus, mating-type region heterochromatin	hydrolase activity, DNA-dependent ATPase activity, nucleic acid binding, nucleotide binding, ATP binding, chromatin binding, DNA binding, helicase activity, protein homodimerization activity
YAL020C	ATS1	0.308695	4.64841	0.150961	0.999524	0	20.5876	36.5491	23.6749	23.1721	20.4472	21.8643	138	262	147	137	121	124	S000000018	Protein required for modification of wobble nucleosides in tRNA; acts with Elongator complex, Kti11p, and Kti12p; has a potential role in regulatory interactions between microtubules and the cell cycle [Source:SGD;Acc:S000000018]	I	113614	114615	-1	budding cell bud growth, tRNA wobble uridine modification, microtubule-based process, microtubule cytoskeleton organization	cytoplasm	molecular_function
YAL021C	CCR4	0.356514	7.8529	0.0703205	0.999524	0	199.61	351.68	217.906	222.418	207.514	241.918	1338	2521	1353	1315	1228	1372	S000000019	Component of the CCR4-NOT transcriptional complex; CCR4-NOT is involved in regulation of gene expression; component of the major cytoplasmic deadenylase, which is involved in mRNA poly(A) tail shortening [Source:SGD;Acc:S000000019]	I	110846	113359	-1	transcription elongation from RNA polymerase II promoter, regulation of transcription from RNA polymerase II promoter, DNA replication, transcription, DNA-templated, regulation of transcription, DNA-templated, DNA replication checkpoint, replication fork protection, nuclear-transcribed mRNA catabolic process, deadenylation-dependent decay, traversing start control point of mitotic cell cycle, nuc…	nucleus, cytoplasm, cytoplasmic mRNA processing body, Cdc73/Paf1 complex, CCR4-NOT core complex	hydrolase activity, nuclease activity, protein binding, RNA binding, metal ion binding, poly(A)-specific ribonuclease activity, exonuclease activity, 3'-5'-exoribonuclease activity
YAL022C	FUN26	0.450955	6.83515	0.0310595	0.999524	0	98.9101	184.698	99.3703	113.323	88.8862	104.913	663	1324	617	670	526	595	S000000020	High affinity, broad selectivity, nucleoside/nucleobase transporter; vacuolar membrane localized transporter which may regulate the balance of nicotinamide riboside (NmR) levels between the cytosol and vacuole, contributing to salvage of NmR for use in cytosolic NAD+ synthesis; equilibrative nucleoside transporter (ENT) family member [Source:SGD;Acc:S000000020]	I	108877	110430	-1	transport, transmembrane transport, nicotinamide riboside transport, nucleoside transport	membrane, integral component of membrane, fungal-type vacuole membrane, intracellular	nicotinamide riboside transmembrane transporter activity, nucleoside transmembrane transporter activity
YAL023C	PMT2	0.337808	9.4405	0.113986	0.999524	0	476.946	846.209	485.256	487.121	585.703	658.045	3197	6066	3013	2880	3466	3732	S000000021	Protein O-mannosyltransferase of the ER membrane; transfers mannose residues from dolichyl phosphate-D-mannose to protein serine/threonine residues; involved in ER quality control; acts in a complex with Pmt1p, can instead interact with Pmt5p; antifungal drug target; PMT2 has a paralog, PMT3, that arose from the whole genome duplication [Source:SGD;Acc:S000000021]	I	106272	108551	-1	protein O-linked glycosylation	membrane	mannosyltransferase activity
YAL024C	LTE1	0.10625	5.01639	0.667885	0.999524	0	26.1075	48.1276	27.5402	24.1869	38.6976	30.8569	175	345	171	143	229	175	S000000022	Protein similar to GDP/GTP exchange factors; without detectable GEF activity; required for asymmetric localization of Bfa1p at daughter-directed spindle pole bodies and for mitotic exit at low temperatures [Source:SGD;Acc:S000000022]	I	101565	105872	-1	small GTPase mediated signal transduction, vesicle-mediated transport, cell division, mitotic nuclear division, cell cycle, regulation of exit from mitosis, mitotic spindle orientation checkpoint, regulation of small GTPase mediated signal transduction	cytoplasm, cellular bud, intracellular	guanyl-nucleotide exchange factor activity
YAL025C	MAK16	0.394296	7.00514	0.0406354	0.999524	0	86.6769	161.681	90.0292	98.4391	109.671	122.899	581	1159	559	582	649	697	S000000023	Essential nuclear protein; constituent of 66S pre-ribosomal particles; required for maturation of 25S and 5.8S rRNAs; required for maintenance of M1 satellite double-stranded RNA of the L-A virus [Source:SGD;Acc:S000000023]	I	100225	101145	-1	translation, ribosomal large subunit biogenesis, cell cycle, maturation of LSU-rRNA from tricistronic rRNA transcript (SSU-rRNA, 5.8S rRNA, LSU-rRNA), maturation of 5.8S rRNA from tricistronic rRNA transcript (SSU-rRNA, 5.8S rRNA, LSU-rRNA)	nucleus, ribosome, preribosome, large subunit precursor, nucleolus, intracellular	molecular_function, structural constituent of ribosome
YAL026C	DRS2	0.216275	6.56923	0.256699	0.999524	0	91.6	165.308	89.385	78.6498	87.1963	82.3438	614	1185	555	465	516	467	S000000024	Trans-golgi network aminophospholipid translocase (flippase); maintains membrane lipid asymmetry in post-Golgi secretory vesicles; contributes to clathrin-coated vesicle formation and endocytosis; subject to auto-inhibition by its C-terminal tail; mutations in human homolog ATP8B1 result in liver disease [Source:SGD;Acc:S000000024]	I	95630	99697	-1	post-Golgi vesicle-mediated transport, intracellular protein transport, cation transport, endocytosis, metabolic process, phospholipid translocation, ribosomal small subunit assembly, phospholipid transport	integral component of membrane, membrane, Golgi apparatus, trans-Golgi network	hydrolase activity, hydrolase activity, acting on acid anhydrides, catalyzing transmembrane movement of substances, magnesium ion binding, nucleotide binding, ATP binding, catalytic activity, metal ion binding, phospholipid-translocating ATPase activity, ATPase activity, coupled to transmembrane movement of ions, phosphorylative mechanism
YAL026C-A		0.464797	2.25424	0.109521	0.999524	0	2.98371	8.09102	4.83162	3.8902	3.54869	3.87915	20	58	30	23	21	22	S000028730	Dubious open reading frame; unlikely to encode a functional protein, based on available experimental and comparative sequence data; partially overlaps the uncharacterized ORF YAL027W and the verified gene DRS2 [Source:SGD;Acc:S000028730]	I	95386	95823	-1	NA	NA	NA
YAL027W	SAW1	0.135597	4.68148	0.519013	0.999524	0	28.3453	42.1291	24.8023	27.4006	28.0515	22.0406	190	302	154	162	166	125	S000000025	5'- and 3'-flap DNA binding protein; recruits Rad1p-Rad10p to single-strand annealing intermediates with 3' non-homologous tails for removal during double-strand break repair; complexes with Rad1p-Rad10p and stimulates its endonuclease activity; green fluorescent protein (GFP)-fusion protein localizes to the nucleus [Source:SGD;Acc:S000000025]	I	94687	95472	1	NA	NA	NA
YAL028W	FRT2	0.344759	3.66896	0.260768	0.999524	0	8.95114	17.4375	12.8843	14.2077	11.9979	11.8138	60	125	80	84	71	67	S000000026	Tail-anchored ER membrane protein of unknown function; interacts with homolog Frt1p; promotes growth in conditions of high Na+, alkaline pH, or cell wall stress, possibly via a role in posttranslational translocation; potential Cdc28p substrate; FRT2 has a paralog, FRT1, that arose from the whole genome duplication [Source:SGD;Acc:S000000026]	I	92900	94486	1	response to stress	membrane, integral component of membrane, endoplasmic reticulum, endoplasmic reticulum membrane	molecular_function
YAL029C	MYO4	0.199749	6.97365	0.362421	0.999524	0	113.53	211.901	105.329	93.7032	119.304	105.09	761	1519	654	554	706	596	S000000027	Type V myosin motor involved in actin-based transport of cargos; required for mRNA transport, including ASH1 mRNA, and facilitating the growth and movement of ER tubules into the growing bud along with She3p; MYO4 has a paralog, MYO2, that arose from the whole genome duplication [Source:SGD;Acc:S000000027]	I	87855	92270	-1	transport, mRNA transport, endoplasmic reticulum inheritance, intracellular mRNA localization, mating type switching	mitochondrion, cellular bud tip, cellular bud, myosin V complex, filamentous actin, myosin complex	motor activity, protein binding, nucleotide binding, ATP binding, actin binding, actin filament binding, microfilament motor activity, calmodulin binding
YAL030W	SNC1	0.318896	5.08631	0.127433	0.999524	0	34.7603	56.6371	31.5666	38.3946	30.5863	28.741	233	406	196	227	181	163	S000000028	Vesicle membrane receptor protein (v-SNARE); involved in the fusion between Golgi-derived secretory vesicles with the plasma membrane; proposed to be involved in endocytosis; member of the synaptobrevin/VAMP family of R-type v-SNARE proteins; SNC1 has a paralog, SNC2, that arose from the whole genome duplication [Source:SGD;Acc:S000000028]	I	87286	87752	1	vesicle-mediated transport	integral component of membrane	NA
YAL031C	GIP4	0.34673	5.92918	0.145727	0.999524	0	55.4971	107.415	61.5226	61.3976	60.3277	65.0639	372	770	382	363	357	369	S000000029	Cytoplasmic protein that regulates protein phosphatase 1 Glc7p; protein overexpression relocalizes Glc7p from the nucleus and prevents chromosome segregation; potential Cdc28p substrate [Source:SGD;Acc:S000000029]	I	84749	87031	-1	chromosome segregation, regulation of phosphoprotein phosphatase activity	cytoplasm	protein phosphatase type 1 regulator activity, protein phosphatase 1 binding
YAL031W-A		0.290901	0.617152	0.612588	0.999524	0	1.19349	1.953	0.80527	1.01484	0.844926	0.528975	8	14	5	6	5	3	S000028731	Dubious open reading frame; unlikely to encode a functional protein, based on available experimental and comparative sequence data; partially overlaps ORF GIP4/YAL031C [Source:SGD;Acc:S000028731]	I	84669	84977	1	NA	NA	NA
YAL032C	PRP45	0.387064	5.6887	0.0667837	0.999524	0	44.7557	83.5607	55.0805	57.8457	40.8944	47.0788	300	599	342	342	242	267	S000000030	Protein required for pre-mRNA splicing; associates with the spliceosome and interacts with splicing factors Prp22p and Prp46p; orthologous to human transcriptional coactivator SKIP and can activate transcription of a reporter gene [Source:SGD;Acc:S000000030]	I	83335	84474	-1	mRNA splicing, via spliceosome	spliceosomal complex	NA
YAL033W	POP5	0.42796	4.66584	0.0549376	0.999524	0	14.6202	33.8986	18.0381	16.2374	21.7991	24.3329	98	243	112	96	129	138	S000000031	Subunit of both RNase MRP and nuclear RNase P; RNase MRP cleaves pre-rRNA, while nuclear RNase P cleaves tRNA precursors to generate mature 5' ends and facilitates turnover of nuclear RNAs [Source:SGD;Acc:S000000031]	I	82706	83227	1	tRNA processing	NA	ribonuclease activity
YAL034C	FUN19	0.435349	6.09296	0.0843866	0.999524	0	55.0495	101.975	56.8521	69.8546	61.1726	67.7088	369	731	353	413	362	384	S000002134	Non-essential protein of unknown function; expression induced in response to heat stress; FUN19 has a paralog, YOR338W, that arose from the whole genome duplication [Source:SGD;Acc:S000002134]	I	80710	81951	-1	biological_process	cellular_component	protein binding, molecular_function
YAL034C-B		1.24783	0.739962	0.0148518	0.999524	0	0.596743	2.65051	1.12738	1.35311	0.506955	1.4106	4	19	7	8	3	8	S000002137	Dubious open reading frame; unlikely to encode a functional protein, based on available experimental and comparative sequence data [Source:SGD;Acc:S000002137]	I	79489	79842	-1	NA	NA	NA
YAL034W-A	MTW1	0.0449012	4.03321	0.855275	0.999524	0	16.858	26.9236	14.4949	11.3323	18.7574	15.164	113	193	90	67	111	86	S000000032	Essential component of the MIND kinetochore complex; joins kinetochore subunits contacting DNA to those contacting microtubules; critical to kinetochore assembly; complex consists of Mtw1p Including Nnf1p-Nsl1p-Dsn1p (MIND) [Source:SGD;Acc:S000000032]	I	79718	80587	1	chromosome segregation, protein localization to kinetochore, cell division, mitotic nuclear division, cell cycle	nucleus, spindle pole, chromosome, centromeric region, chromosome, condensed chromosome kinetochore, kinetochore, nuclear MIS12/MIND complex	molecular_function
YAL035W	FUN12	0.314617	9.2747	0.10952	0.999524	0	530.504	951.253	526.647	524.501	563.059	590.16	3556	6819	3270	3101	3332	3347	S000000033	Translation initiation factor eIF5B; GTPase that promotes Met-tRNAiMet binding to ribosomes and ribosomal subunit joining; promotes GTP-dependent maturation of 18S rRNA by Nob1p; protein abundance increases in response to DNA replication stress; homolog of bacterial IF2 [Source:SGD;Acc:S000000033]	I	76427	79435	1	translation, translational initiation, obsolete GTP catabolic process, regulation of translational initiation	mitochondrion, cytosolic small ribosomal subunit	GTPase activity, ribosome binding, GTP binding, nucleotide binding, translation initiation factor activity
YAL036C	RBG1	0.324593	6.46743	0.108097	0.999524	0	67.2827	126.527	75.0512	73.9139	79.761	84.636	451	907	466	437	472	480	S000000034	Member of the DRG family of GTP-binding proteins; associates with translating ribosomes; interacts with Tma46p, Ygr250cp, Gir2p and Yap1p via two-hybrid [Source:SGD;Acc:S000000034]	I	75043	76152	-1	NULL	NULL	GTP binding
YAL037C-B		0.00672574	4.58979	0.977827	0.999524	0	16.858	24.6916	17.877	13.8694	23.32	20.1011	113	177	111	82	138	114	S000028592	Dubious open reading frame; unlikely to encode a functional protein, based on available experimental and comparative sequence data; identified by gene-trapping, microarray-based expression analysis, and genome-wide homology searching [Source:SGD;Acc:S000028592]	I	72326	73300	-1	NA	NA	NA
YAL037W		0.0909083	1.91925	0.77087	0.999524	0	3.28208	6.27751	3.06003	2.02967	3.54869	2.46855	22	45	19	12	21	14	S000000035	Putative protein of unknown function; YAL037W has a paralog, YOR342C, that arose from the whole genome duplication [Source:SGD;Acc:S000000035]	I	74020	74823	1	biological_process	cellular_component	molecular_function
YAL038W	CDC19	0.10507	10.9065	0.710776	0.999524	0	1393.24	1826.2	1483.31	1331.97	1929.13	2033.38	9339	13091	9210	7875	11416	11532	S000000036	Pyruvate kinase; functions as a homotetramer in glycolysis to convert phosphoenolpyruvate to pyruvate, the input for aerobic (TCA cycle) or anaerobic (glucose fermentation) respiration; regulated via allosteric activation by fructose bisphosphate; CDC19 has a paralog, PYK2, that arose from the whole genome duplication [Source:SGD;Acc:S000000036]	I	71786	73288	1	pyruvate metabolic process, phosphorylation, metabolic process, glycolytic process	cytosol, obsolete plasma membrane enriched fraction	kinase activity, magnesium ion binding, nucleotide binding, ATP binding, transferase activity, catalytic activity, metal ion binding, potassium ion binding, pyruvate kinase activity
YAL039C	CYC3	0.422428	7.33052	0.0219782	0.999524	0	157.689	270.073	148.17	179.795	133.16	149.7	1057	1936	920	1063	788	849	S000000037	Cytochrome c heme lyase (holocytochrome c synthase); attaches heme to apo-cytochrome c (Cyc1p or Cyc7p) in the mitochondrial intermembrane space; human ortholog may have a role in microphthalmia with linear skin defects (MLS) [Source:SGD;Acc:S000000037]	I	68716	69525	-1	cytochrome c-heme linkage	membrane, mitochondrial inner membrane, mitochondrion, mitochondrial intermembrane space	metal ion binding, lyase activity, holocytochrome-c synthase activity
YAL040C	CLN3	0.206732	7.71099	0.405237	0.999524	0	145.754	217.899	160.732	154.424	193.15	210.179	977	1562	998	913	1143	1192	S000000038	G1 cyclin involved in cell cycle progression; activates Cdc28p kinase to promote the G1 to S phase transition; plays a role in regulating transcription of the other G1 cyclins, CLN1 and CLN2; regulated by phosphorylation and proteolysis; acetly-CoA induces CLN3 transcription in response to nutrient repletion to promote cell-cycle entry. [Source:SGD;Acc:S000000038]	I	65778	67520	-1	cell division, cell cycle, regulation of cell size, regulation of cyclin-dependent protein serine/threonine kinase activity, G1/S transition of mitotic cell cycle, vacuole organization, vacuole fusion, non-autophagic, regulation of transcription involved in G1/S transition of mitotic cell cycle	nucleus	cyclin-dependent protein serine/threonine kinase regulator activity
YAL041W	CDC24	0.358951	6.23924	0.110326	0.999524	0	60.4202	118.994	67.6427	69.5163	67.2561	70.8827	405	853	420	411	398	402	S000000039	Guanine nucleotide exchange factor for Cdc42p; also known as a GEF or GDP-release factor; required for polarity establishment and maintenance, and mutants have morphological defects in bud formation and shmooing; relocalizes from nucleus to cytoplasm upon DNA replication stress [Source:SGD;Acc:S000000039]	I	62840	65404	1	small GTPase mediated signal transduction, establishment of cell polarity, intracellular signal transduction, regulation of Rho protein signal transduction, regulation of exit from mitosis	nucleus, cytoplasm, cellular bud tip, cellular bud neck, intracellular, mating projection tip, incipient cellular bud site	protein binding, Rho guanyl-nucleotide exchange factor activity, guanyl-nucleotide exchange factor activity
YAL042W	ERV46	0.353437	8.0242	0.0489642	0.999524	0	230.492	390.322	221.771	234.089	205.148	233.631	1545	2798	1377	1384	1214	1325	S000000040	Protein localized to COPII-coated vesicles; forms a complex with Erv41p; involved in the membrane fusion stage of transport [Source:SGD;Acc:S000000040]	I	61316	62563	1	transport, vesicle-mediated transport, protein transport, ER to Golgi vesicle-mediated transport	membrane, integral component of membrane, integral component of endoplasmic reticulum membrane, Golgi membrane, Golgi apparatus, endoplasmic reticulum, endoplasmic reticulum membrane, ER to Golgi transport vesicle, integral component of Golgi membrane	molecular_function
YAL043C	PTA1	0.434623	6.98837	0.0151796	0.999524	0	108.01	190.836	114.832	133.282	99.0253	117.609	724	1368	713	788	586	667	S000000041	Subunit of holo-CPF; holo-CPF is a multiprotein complex and functional homolog of mammalian CPSF, required for the cleavage and polyadenylation of mRNA and snoRNA 3' ends; involved in pre-tRNA processing; binds to the phosphorylated CTD of RNAPII [Source:SGD;Acc:S000000041]	I	58695	61052	-1	NA	NA	NA
YAL044C	GCV3	0.449945	7.46772	0.0314216	0.999524	0	219.303	388.508	248.828	279.587	141.103	181.438	1470	2785	1545	1653	835	1029	S000000042	H subunit of the mitochondrial glycine decarboxylase complex; glycine decarboxylase is required for the catabolism of glycine to 5,10-methylene-THF; also required for all protein lipoylation; expression is regulated by levels of 5,10-methylene-THF [Source:SGD;Acc:S000000042]	I	57950	58462	-1	protein lipoylation, one-carbon metabolic process, glycine decarboxylation via glycine cleavage system, glycine catabolic process	mitochondrion, glycine cleavage complex	glycine dehydrogenase (decarboxylating) activity
YAL044W-A		0.565172	2.89881	0.0163424	0.999524	0	6.2658	12.4155	6.28111	6.93471	6.08347	8.28728	42	89	39	41	36	47	S000007586	Putative protein of unknown function; similar to S. pombe uvi31 which is a putative DNA repair protein [Source:SGD;Acc:S000007586]	I	57518	57850	1	biological_process	cellular_component	molecular_function
YAL045C		0.797561	1.12876	0.0458352	0.999524	0	2.0886	3.90601	1.77159	2.36795	1.01391	2.29223	14	28	11	14	6	13	S000000043	Dubious open reading frame; unlikely to encode a functional protein, based on available experimental and comparative sequence data; almost completely overlaps YAL044W-A [Source:SGD;Acc:S000000043]	I	57488	57796	-1	NA	NA	NA
YAL046C	AIM1	0.307471	6.10496	0.130634	0.999524	0	67.4319	126.666	71.9911	67.1483	62.5245	65.5929	452	908	447	397	370	372	S000000044	Protein involved in mitochondrial function or organization; null mutant displays elevated frequency of mitochondrial genome loss [Source:SGD;Acc:S000000044]	I	57029	57385	-1	biological_process	cellular_component	molecular_function
YAL047C	SPC72	0.00659524	4.46182	0.978292	0.999524	0	24.4664	36.8281	25.9297	19.1127	21.7991	19.2194	164	264	161	113	129	109	S000000045	Component of the cytoplasmic Tub4p (gamma-tubulin) complex; binds spindle pole bodies and links them to microtubules; is regulated by Cdc5 kinase; has roles in astral microtubule formation and stabilization [Source:SGD;Acc:S000000045]	I	54989	56857	-1	NA	NA	NA
YAL048C	GEM1	0.25362	5.42675	0.199409	0.999524	0	49.2313	72.8192	43.3235	41.6083	34.304	39.4968	330	522	269	246	203	224	S000000046	Outer mitochondrial membrane GTPase, subunit of the ERMES complex; potential regulatory subunit of the ERMES complex that links the ER to mitochondria and may promote inter-organellar calcium and phospholipid exchange as well as coordinating mitochondrial DNA replication and growth; cells lacking Gem1p contain collapsed, globular, or grape-like mitochondria; ortholog of metazoan Miro GTPases [Sou…	I	52801	54789	-1	small GTPase mediated signal transduction, mitochondrion inheritance, obsolete GTP catabolic process, cellular homeostasis	mitochondrion, integral component of membrane, membrane, mitochondrial outer membrane, intracellular, ERMES complex	hydrolase activity, calcium ion binding, GTPase activity, GTP binding, nucleotide binding
YAL049C	AIM2	0.450343	6.58346	0.0275195	0.999524	0	86.3785	171.864	95.344	108.08	83.9856	94.6865	579	1232	592	639	497	537	S000000047	Cytoplasmic protein involved in mitochondrial function or organization; null mutant displays reduced frequency of mitochondrial genome loss; potential Hsp82p interactor [Source:SGD;Acc:S000000047]	I	51855	52595	-1	biological_process	cytoplasm	hydrolase activity, molecular_function
YAL051W	OAF1	0.285908	5.94126	0.173629	0.999524	0	55.7954	100.58	58.6237	50.7418	55.0892	62.5954	374	721	364	300	326	355	S000000048	Oleate-activated transcription factor; subunit of a heterodimeric complex with Pip2p, which binds to oleate-response elements (ORE) in the promoter of genes involved in beta-oxidation of fatty acids, peroxisome organization and biogenesis, activating transcription in the presence of oleate; regulates chromatin silencing at telomeres; involved in diauxic shift; OAF1 has a paralog, PIP2, that arose…	I	48564	51707	1	sporulation resulting in formation of a cellular spore, positive regulation of fatty acid beta-oxidation, cellular response to oleic acid, positive regulation of transcription from RNA polymerase II promoter, transcription, DNA-templated, regulation of transcription, DNA-templated, positive regulation of chromatin silencing at telomere	nucleus	metal ion binding, RNA polymerase II core promoter proximal region sequence-specific DNA binding, transcription factor activity, sequence-specific DNA binding, transcriptional activator activity, RNA polymerase II core promoter proximal region sequence-specific binding, DNA binding, sequence-specific DNA binding, zinc ion binding
YAL053W	FLC2	0.420292	8.14908	0.0717352	0.999524	0	252.571	523.405	255.593	283.308	248.408	262.372	1693	3752	1587	1675	1470	1488	S000000049	Putative FAD transporter; required for uptake of FAD into endoplasmic reticulum; involved in cell wall maintenance; FLC2 has a paralog, YOR365C, that arose from the whole genome duplication [Source:SGD;Acc:S000000049]	I	45899	48250	1	transport, transmembrane transport, protein folding, fungal-type cell wall biogenesis, FAD transport	cytoplasm, integral component of membrane, membrane, endoplasmic reticulum, endoplasmic reticulum membrane	FAD transmembrane transporter activity
YAL054C	ACS1	0.771065	8.21876	0.303341	0.999524	0	438.755	1120.89	619.897	825.231	38.6976	46.1972	2941	8035	3849	4879	229	262	S000000050	Acetyl-coA synthetase isoform; along with Acs2p, acetyl-coA synthetase isoform is the nuclear source of acetyl-coA for histone acetylation; expressed during growth on nonfermentable carbon sources and under aerobic conditions [Source:SGD;Acc:S000000050]	I	42881	45022	-1	acetate fermentation, acetyl-CoA biosynthetic process, histone acetylation, metabolic process	mitochondrion, nucleus, cytoplasm, cytosol, integral component of membrane, obsolete microsome, endoplasmic reticulum	acid-ammonia (or amide) ligase activity, AMP binding, acetate-CoA ligase activity, nucleotide binding, ligase activity, ATP binding, catalytic activity
YAL055W	PEX22	0.479308	4.13422	0.0486771	0.999524	0	18.2006	34.7356	17.877	21.6498	14.5327	16.3982	122	249	111	128	86	93	S000000051	Putative peroxisomal membrane protein; required for import of peroxisomal proteins; functionally complements a Pichia pastoris pex22 mutation [Source:SGD;Acc:S000000051]	I	42177	42719	1	NA	NA	NA
YAL056C-A		-0.472664	0.206005	0.440698	0.999524	0	0.298371	0.418501	0.966324	0.845697	1.01391	0.35265	2	3	6	5	6	2	S000002139	Dubious open reading frame; unlikely to encode a functional protein, based on available experimental and comparative sequence data [Source:SGD;Acc:S000002139]	I	38696	39046	-1	NA	NA	NA
YAL056W	GPB2	0.36467	7.04728	0.0812176	0.999524	0	123.377	241.754	127.555	133.62	121.669	126.072	827	1733	792	790	720	715	S000000052	Multistep regulator of cAMP-PKA signaling; inhibits PKA downstream of Gpa2p and Cyr1p, thereby increasing cAMP dependency; inhibits Ras activity through direct interactions with Ira1p/2p; regulated by G-alpha protein Gpa2p; GPB2 has a paralog, GPB1, that arose from the whole genome duplication [Source:SGD;Acc:S000000052]	I	39259	41901	1	negative regulation of Ras protein signal transduction, glucose mediated signaling pathway, invasive growth in response to glucose limitation, ascospore formation, positive regulation of transcription from RNA polymerase II promoter, pseudohyphal growth, signal transduction	mitochondrion, cytoplasm, plasma membrane	signal transducer activity, cAMP-dependent protein kinase inhibitor activity, GTPase activating protein binding
YAL058W	CNE1	0.253867	5.05851	0.230673	0.999524	0	32.3733	58.0321	33.9824	35.6884	31.7692	27.8594	217	416	211	211	188	158	S000000054	Calnexin; integral membrane ER chaperone involved in folding and quality control of glycoproteins; chaperone activity is inhibited by Mpd1p, with which Cne1p interacts; 24% identical to mammalian calnexin; Ca+ binding not yet shown in yeast [Source:SGD;Acc:S000000054]	I	37464	38972	1	protein folding, ER-associated ubiquitin-dependent protein catabolic process	integral component of membrane, membrane, integral component of endoplasmic reticulum membrane, endoplasmic reticulum, endoplasmic reticulum membrane	calcium ion binding, unfolded protein binding
YAL059W	ECM1	0.347077	4.71134	0.0843226	0.999524	0	19.5433	35.4331	21.4202	19.2819	19.9402	24.1565	131	254	133	114	118	137	S000000055	Pre-ribosomal factor involved in 60S ribosomal protein subunit export; associates with the pre-60S particle; shuttles between the nucleus and cytoplasm [Source:SGD;Acc:S000000055]	I	36509	37147	1	fungal-type cell wall organization, ribosomal large subunit export from nucleus	nucleus, preribosome, large subunit precursor, nucleolus	molecular_function
YAL060W	BDH1	0.287823	9.29956	0.203316	0.999524	0	581.824	978.734	573.674	605.688	769.558	802.808	3900	7016	3562	3581	4554	4553	S000000056	NAD-dependent (R,R)-butanediol dehydrogenase; catalyzes oxidation of (R,R)-2,3-butanediol to (3R)-acetoin, oxidation of meso-butanediol to (3S)-acetoin, and reduction of acetoin; enhances use of 2,3-butanediol as an aerobic carbon source [Source:SGD;Acc:S000000056]	I	35155	36303	1	oxidation-reduction process, alcohol metabolic process, butanediol biosynthetic process	cytoplasm	oxidoreductase activity, nucleotide binding, zinc ion binding, metal ion binding, (R,R)-butanediol dehydrogenase activity, diacetyl reductase ((R)-acetoin forming) activity
YAL061W	BDH2	0.528712	6.79812	0.121624	0.999524	0	117.857	256.96	182.796	210.748	93.6178	121.312	790	1842	1135	1246	554	688	S000000057	Putative medium-chain alcohol dehydrogenase with similarity to BDH1; transcription induced by constitutively active PDR1 and PDR3 [Source:SGD;Acc:S000000057]	I	33448	34701	1	oxidation-reduction process, biological_process	nucleus, cytoplasm	oxidoreductase activity, oxidoreductase activity, acting on the CH-OH group of donors, NAD or NADP as acceptor, nucleotide binding, zinc ion binding, metal ion binding, diacetyl reductase ((R)-acetoin forming) activity
YAL062W	GDH3	0.361116	6.26082	0.0868399	0.999524	0	81.4554	134.897	89.546	93.8723	63.8764	77.9357	546	967	556	555	378	442	S000000058	NADP(+)-dependent glutamate dehydrogenase; synthesizes glutamate from ammonia and alpha-ketoglutarate; rate of alpha-ketoglutarate utilization differs from Gdh1p; expression regulated by nitrogen and carbon sources; GDH3 has a paralog, GDH1, that arose from the whole genome duplication [Source:SGD;Acc:S000000058]	I	31567	32940	1	oxidation-reduction process, glutamate biosynthetic process, cellular amino acid metabolic process, ammonia assimilation cycle	mitochondrion, nucleus, obsolete soluble fraction	oxidoreductase activity, nucleotide binding, oxidoreductase activity, acting on the CH-NH2 group of donors, NAD or NADP as acceptor, glutamate dehydrogenase (NADP+) activity
YAL063C	FLO9	0.328543	5.50728	0.102523	0.999524	0	47.8886	97.5107	45.9004	41.27	44.1051	42.6707	321	699	285	244	261	242	S000000059	Lectin-like protein with similarity to Flo1p; thought to be expressed and involved in flocculation [Source:SGD;Acc:S000000059]	I	24000	27968	-1	flocculation via cell wall protein-carbohydrate interaction, flocculation	membrane, fungal-type cell wall, anchored component of membrane, cell wall, extracellular region	mannose binding
YAL063C-A		0.531635	0.499908	0.397295	0.999524	0	0.596743	2.79001	0.644216	2.02967	2.02782	0.35265	4	20	4	12	12	2	S000028813	Putative protein of unknown function; identified by expression profiling and mass spectrometry [Source:SGD;Acc:S000028813]	I	22395	22685	-1	biological_process	cellular_component	molecular_function
YAL064C-A	TDA8	0.415791	2.46441	0.150817	0.999524	0	5.37068	8.92802	4.50951	4.05934	4.73158	6.70035	36	64	28	24	28	38	S000002140	Putative protein of unknown function; null mutant is sensitive to expression of the top1-T722A allele; not an essential gene [Source:SGD;Acc:S000002140]	I	13363	13743	-1	NA	NA	NA
YAL064W-B		0.397915	0.965684	0.45844	0.999524	0	0.745928	2.79001	1.12738	1.86053	2.53478	1.4106	5	20	7	11	15	8	S000002141	Fungal-specific protein of unknown function [Source:SGD;Acc:S000002141]	I	12046	12426	1	biological_process	membrane, integral component of membrane	molecular_function
YAL065C		1.19556	0.275174	0.0253717	0.999524	0	0.298371	1.395	0.644216	0.845697	0.844926	1.93958	2	10	4	5	5	11	S000001817	Putative protein of unknown function; has homology to FLO1; possible pseudogene [Source:SGD;Acc:S000001817]	I	11565	11951	-1	biological_process	membrane, cellular_component, integral component of membrane	molecular_function
YAL067C	SEO1	-0.0210935	3.81294	0.951777	0.999524	0	24.3173	24.5521	16.9107	23.003	13.5188	7.93463	163	176	105	136	80	45	S000000062	Putative permease; member of the allantoate transporter subfamily of the major facilitator superfamily; mutation confers resistance to ethionine sulfoxide [Source:SGD;Acc:S000000062]	I	7235	9016	-1	transmembrane transport	integral component of membrane	NA
YAR002C-A	ERP1	0.276134	8.25026	0.120086	0.999524	0	271.219	441.519	255.432	257.768	260.406	273.304	1818	3165	1586	1524	1541	1550	S000002129	Member of the p24 family involved in ER to Golgi transport; role in misfolded protein quality control; forms heterotrimeric complex with Erp2p, Emp24p, and Erv25p; localized to COPII-coated vesicles; ERP1 has a paralog, ERP6, that arose from the whole genome duplication [Source:SGD;Acc:S000002129]	I	154065	154724	-1	transport, vesicle-mediated transport, protein transport, ER to Golgi vesicle-mediated transport	membrane, mitochondrion, integral component of membrane, endoplasmic reticulum, endoplasmic reticulum membrane, ER to Golgi transport vesicle	molecular_function
YAR002W	NUP60	0.426096	6.62882	0.0579732	0.999524	0	65.1941	156.938	76.6617	79.6646	91.59	90.4547	437	1125	476	471	542	513	S000000063	FG-nucleoporin component of central core of the nuclear pore complex; contributes directly to nucleocytoplasmic transport and maintenance of the nuclear pore complex (NPC) permeability barrier and is involved in gene tethering at the nuclear periphery; relocalizes to the cytosol in response to hypoxia; both NUP1 and NUP60 are homologous to human NUP153 [Source:SGD;Acc:S000000063]	I	152257	153876	1	transport, nucleocytoplasmic transport, mRNA export from nucleus in response to heat stress, mRNA transport, protein transport, protein export from nucleus, telomere tethering at nuclear periphery, intracellular mRNA localization, regulation of protein desumoylation, posttranscriptional tethering of RNA polymerase II gene DNA at nuclear periphery, transcription-dependent tethering of RNA polymera…	nucleus, integral component of membrane, membrane, nuclear pore, nuclear membrane	phospholipid binding, structural constituent of nuclear pore
YAR003W	SWD1	0.259937	5.83704	0.263861	0.999524	0	46.0984	90.3962	49.6046	47.8664	64.5523	59.7742	309	648	308	283	382	339	S000000064	Subunit of the COMPASS (Set1C) complex; COMPASS methylates histone H3 on lysine 4 and is required in transcriptional silencing near telomeres; WD40 beta propeller superfamily member with similarity to mammalian Rbbp7 [Source:SGD;Acc:S000000064]	I	155005	156285	1	NULL	NULL	protein binding
YAR007C	RFA1	0.276678	7.22351	0.213804	0.999524	0	129.046	265.609	136.413	131.421	157.663	141.942	865	1904	847	777	933	805	S000000065	Subunit of heterotrimeric Replication Protein A (RPA); RPA is a highly conserved single-stranded DNA binding protein involved in DNA replication, repair, and recombination; RPA protects against inappropriate telomere recombination, and upon telomere uncapping, prevents cell proliferation by a checkpoint-independent pathway; role in DNA catenation/decatenation pathway of chromosome disentangling; …	I	156754	158619	-1	DNA replication	nucleus	nucleic acid binding, DNA binding
YAR008W	SEN34	0.346405	4.96056	0.111409	0.999524	0	29.2404	60.1246	27.0571	26.8932	32.7831	32.4438	196	431	168	159	194	184	S000000066	Subunit of the tRNA splicing endonuclease; tRNA splicing endonuclease is composed of Sen2p, Sen15p, Sen34p, and Sen54p; Sen34p contains the active site for tRNA 3' splice site cleavage and has similarity to Sen2p and to Archaeal tRNA splicing endonuclease [Source:SGD;Acc:S000000066]	I	158966	159793	1	tRNA-type intron splice site recognition and cleavage, tRNA splicing, via endonucleolytic cleavage and ligation	tRNA-intron endonuclease complex	tRNA-intron endonuclease activity
YAR009C		0.199538	1.24734	0.626965	0.999524	0	1.49186	3.62701	1.93265	1.18398	1.85884	1.23428	10	26	12	7	11	7	S000000067	Retrotransposon TYA Gag and TYB Pol genes; in YARCTY1-1 TYB is mutant and probably non-functional; protein product forms cytoplasmic foci upon DNA replication stress [Source:SGD;Acc:S000000067]	I	160597	164187	-1	metabolic process, DNA recombination, transposition, DNA integration, transposition, RNA-mediated	nucleus, cytoplasm, retrotransposon nucleocapsid	hydrolase activity, nucleotidyltransferase activity, nuclease activity, RNA-directed DNA polymerase activity, endonuclease activity, nucleic acid binding, DNA binding, RNA binding, transferase activity, catalytic activity, peptidase activity, metal ion binding, RNA-DNA hybrid ribonuclease activity, DNA-directed DNA polymerase activity, ribonuclease activity
YAR014C	BUD14	0.511627	6.58535	0.0198471	0.999524	0	75.6371	154.985	78.4333	84.908	76.8882	95.9208	507	1111	487	502	455	544	S000000069	Protein involved in bud-site selection; Bud14p-Glc7p complex is a cortical regulator of dynein; inhibitor of the actin assembly factor Bnr1p (formin); diploid mutants display a random budding pattern instead of the wild-type bipolar pattern; relative distribution to the nucleus increases upon DNA replication stress [Source:SGD;Acc:S000000069]	I	166742	168871	-1	cell division, cell cycle, regulation of transcription, DNA-templated, regulation of protein localization, negative regulation of actin filament polymerization, regulation of cell shape during vegetative growth phase, cytoskeleton organization	cellular bud tip, cellular bud neck, incipient cellular bud site	protein binding, protein phosphatase type 1 regulator activity
YAR015W	ADE1	0.401795	6.72955	0.0353743	0.999524	0	111.442	197.811	121.757	128.208	86.8584	104.561	747	1418	756	758	514	593	S000000070	N-succinyl-5-aminoimidazole-4-carboxamide ribotide synthetase; required for 'de novo' purine nucleotide biosynthesis; red pigment accumulates in mutant cells deprived of adenine; protein abundance increases in response to DNA replication stress [Source:SGD;Acc:S000000070]	I	169375	170295	1	'de novo' IMP biosynthetic process, purine nucleotide biosynthetic process	nucleus, cytoplasm	phosphoribosylaminoimidazolesuccinocarboxamide synthase activity, nucleotide binding, ligase activity, ATP binding
YAR018C	KIN3	0.451677	6.12368	0.0292332	0.999524	0	49.9772	106.718	57.4963	55.1394	57.7929	70.8827	335	765	357	326	342	402	S000000071	Nonessential serine/threonine protein kinase; possible role in DNA damage response; influences tolerance to high levels of ethanol [Source:SGD;Acc:S000000071]	I	170396	171703	-1	chromosome segregation, protein phosphorylation, phosphorylation	cellular_component	protein serine/threonine kinase activity, protein kinase activity, transferase activity, transferring phosphorus-containing groups, kinase activity, nucleotide binding, ATP binding, transferase activity
YAR019C	CDC15	0.390831	5.34982	0.0776587	0.999524	0	32.5225	65.7047	38.0087	39.4095	37.5147	40.5548	218	471	236	233	222	230	S000000072	Protein kinase of the Mitotic Exit Network; localized to the spindle pole bodies at late anaphase; promotes mitotic exit by directly switching on the kinase activity of Dbf2p; required for spindle disassembly after meiosis II; relocalizes to the cytoplasm upon DNA replication stress [Source:SGD;Acc:S000000072]	I	172211	175135	-1	protein phosphorylation, phosphorylation, cytokinesis, cell division, mitotic nuclear division, cell cycle, meiotic anaphase II, regulation of exit from mitosis	cytoplasm, spindle pole, cellular bud neck, spindle pole body, cytoskeleton	protein serine/threonine kinase activity, protein kinase activity, transferase activity, transferring phosphorus-containing groups, kinase activity, nucleotide binding, ATP binding, transferase activity
YAR019W-A		0.774413	-0.00253825	0.174854	0.999524	0	1.19349	1.674	0.322108	1.01484	0.33797	0.528975	8	12	2	6	2	3	S000028735	Dubious open reading frame; unlikely to encode a functional protein, based on available experimental and comparative sequence data; partially overlaps ORF CDC15/YAR019C [Source:SGD;Acc:S000028735]	I	174998	175330	1	NA	NA	NA
YAR020C	PAU7	0.574069	1.61746	0.181279	0.999524	0	1.49186	5.02201	2.73792	2.53709	2.87275	3.5265	10	36	17	15	17	20	S000000073	Member of the seripauperin multigene family; active during alcoholic fermentation, regulated by anaerobiosis, inhibited by oxygen, repressed by heme [Source:SGD;Acc:S000000073]	I	176856	177023	-1	response to stress	NA	NA
YAR023C		0.131926	3.12464	0.62576	0.999524	0	8.95114	15.4845	9.18008	5.91988	7.9423	8.28728	60	111	57	35	47	47	S000000074	Putative integral membrane protein; member of DUP240 gene family [Source:SGD;Acc:S000000074]	I	179281	179820	-1	biological_process	cellular_component, integral component of membrane, membrane	molecular_function
YAR027W	UIP3	0.311918	5.95705	0.189234	0.999524	0	60.7186	118.436	64.5827	64.7804	59.9897	58.3636	407	849	401	383	355	331	S000000075	Putative integral membrane protein of unknown function; interacts with Ulp1p at the nuclear periphery; member of DUP240 gene family [Source:SGD;Acc:S000000075]	I	183770	184477	1	biological_process	membrane, nucleus, integral component of membrane, nuclear envelope, nuclear membrane, plasma membrane	molecular_function
YAR028W		0.239506	3.30067	0.236525	0.999524	0	10.7414	16.6005	9.18008	9.13352	11.322	11.4611	72	119	57	54	67	65	S000000076	Putative integral membrane protein; member of DUP240 gene family; GFP-fusion protein is induced in response to the DNA-damaging agent MMS [Source:SGD;Acc:S000000076]	I	184892	185596	1	biological_process	membrane, cellular_component, integral component of membrane	molecular_function
YAR029W		-0.0888168	0.468437	0.858554	0.999524	0	0.745928	1.5345	0.80527	0.507418	1.68985	0.881625	5	11	5	3	10	5	S000000077	Member of DUP240 gene family but contains no transmembrane domains; green fluorescent protein (GFP)-fusion protein localizes to the cytoplasm in a punctate pattern [Source:SGD;Acc:S000000077]	I	186321	186545	1	biological_process	membrane, cytoplasm	molecular_function
YAR030C		0.783106	0.527568	0.0933478	0.999524	0	0.895114	1.953	0.483162	1.52225	1.1829	0.881625	6	14	3	9	7	5	S000001821	Dubious open reading frame; unlikely to encode a functional protein, based on available experimental and comparative sequence data; partially overlaps the uncharacterized ORF YAR029W and the verified gene PRM9 [Source:SGD;Acc:S000001821]	I	186512	186853	-1	NA	NA	NA
YAR031W	PRM9	0.530424	2.27222	0.0204756	0.999524	0	5.07231	7.95152	3.8653	6.08902	4.90057	5.81873	34	57	24	36	29	33	S000000078	Pheromone-regulated protein; contains 3 predicted transmembrane segments and an FF sequence, a motif involved in COPII binding; member of DUP240 gene family; PRM9 has a paralog, PRM8, that arose from a segmental duplication [Source:SGD;Acc:S000000078]	I	186836	187732	1	NA	NA	NA
YAR033W	MST28	0.121962	1.90832	0.693554	0.999524	0	3.72964	6.83552	4.83162	3.21365	3.21072	2.99753	25	49	30	19	19	17	S000000079	Putative integral membrane protein, involved in vesicle formation; forms complex with Mst27p; member of DUP240 gene family; binds COPI and COPII vesicles; MST28 has a paralog, MST27, that arose from a segmental duplication [Source:SGD;Acc:S000000079]	I	188107	188811	1	transport, vesicle organization, vesicle-mediated transport, protein transport	membrane, integral component of membrane, cytoplasmic vesicle, Golgi apparatus, plasma membrane, endoplasmic reticulum, ER to Golgi transport vesicle membrane, COPI-coated vesicle membrane	molecular_function
YAR035W	YAT1	0.603815	6.05498	0.19012	0.999524	0	96.9707	202.694	105.168	122.119	21.6301	28.212	650	1453	653	722	128	160	S000000080	Outer mitochondrial carnitine acetyltransferase; minor ethanol-inducible enzyme involved in transport of activated acyl groups from the cytoplasm into the mitochondrial matrix; phosphorylated [Source:SGD;Acc:S000000080]	I	190193	192256	1	transport, lipid metabolic process, alcohol metabolic process, fatty acid metabolic process, carnitine metabolic process	membrane, mitochondrial inner membrane, mitochondrion	transferase activity, transferring acyl groups, transferase activity, carnitine O-acetyltransferase activity
YAR042W	SWH1	0.327854	6.62085	0.163297	0.999524	0	91.8983	185.814	103.236	94.0415	90.2381	94.8629	616	1332	641	556	534	538	S000000081	Protein similar to mammalian oxysterol-binding protein; contains ankyrin repeats; localizes to the Golgi and the nucleus-vacuole junction; SWH1 has a paralog, OSH2, that arose from the whole genome duplication [Source:SGD;Acc:S000000081]	I	192619	196185	1	NULL	NULL	protein binding
YAR050W	FLO1	0.27836	4.31731	0.232014	0.999524	0	24.1681	41.7106	20.6149	18.9436	16.7295	17.2799	162	299	128	112	99	98	S000000084	Lectin-like protein involved in flocculation; cell wall protein that binds mannose chains on the surface of other cells, confers floc-forming ability that is chymotrypsin sensitive and heat resistant; FLO1 has a paralog, FLO5, that arose from a segmental duplication [Source:SGD;Acc:S000000084]	I	203403	208016	1	cellular response to stress, flocculation via cell wall protein-carbohydrate interaction, flocculation	membrane, fungal-type cell wall, anchored component of membrane, cell wall, plasma membrane, extracellular region	mannose binding
YAR053W		0.748296	1.03842	0.0366367	0.999524	0	1.34267	2.79001	1.44949	2.53709	1.52087	1.93958	9	20	9	15	9	11	S000000085	Dubious open reading frame; unlikely to encode a functional protein, based on available experimental and comparative sequence data [Source:SGD;Acc:S000000085]	I	208367	208663	1	NA	NA	NA
YAR064W		0.127362	0.355009	0.814741	0.999524	0	1.79023	2.37151	0.483162	0.338279	0.844926	0.7053	12	17	3	2	5	4	S000000089	Pseudogenic fragment with similarity to flocculins; YAR064W has a paralog, YHR213W-B, that arose from a segmental duplication [Source:SGD;Acc:S000000089]	I	220198	220497	1	biological_process	membrane, cellular_component, integral component of membrane	molecular_function
YAR068W		-0.218464	-0.211458	0.72357	0.999524	0	0.298371	0.418501	0.483162	0.676557	1.35188	0.7053	2	3	3	4	8	4	S000000091	Fungal-specific protein of unknown function; induced in respiratory-deficient cells; YAR068W has a paralog, YHR214W-A, that arose from a segmental duplication [Source:SGD;Acc:S000000091]	I	222406	222891	1	biological_process	cellular_component	molecular_function
YAR071W	PHO11	1.17353	0.20991	0.0782117	0.999524	0	0.745928	0.976502	0.161054	1.01484	0.168985	0.528975	5	7	1	6	1	3	S000000094	One of three repressible acid phosphatases; glycoprotein that is transported to the cell surface by the secretory pathway; induced by phosphate starvation and coordinately regulated by PHO4 and PHO2; PHO11 has a paralog, PHO12, that arose from a segmental duplication [Source:SGD;Acc:S000000094]	I	225460	226863	1	NULL	NULL	phosphatase activity, acid phosphatase activity
YAR075W		-1.1426	0.502668	0.0676905	0.999524	0	1.34267	1.2555	1.44949	0.845697	1.85884	0	9	9	9	5	11	0	S000002145	Non-functional protein with homology IMP dehydrogenase; YAR073W/IMD1 and YAR075W comprise a continuous reading frame in most strains of S. cerevisiae; YAR073W/YAR075W together have a paralog, IMD2, that arose from a segmental duplication [Source:SGD;Acc:S000002145]	I	228844	229317	1	NA	NA	NA
YBL001C	ECM15	0.0495929	6.65212	0.683388	0.999524	0	109.801	113.274	122.401	119.582	90.914	101.211	736	812	760	707	538	574	S000000097	Non-essential protein of unknown function; likely exists as tetramer, may be regulated by the binding of small-molecule ligands (possibly sulfate ions), may have a role in yeast cell-wall biogenesis [Source:SGD;Acc:S000000097]	II	237153	237467	-1	fungal-type cell wall organization	nucleus, cytoplasm	molecular_function
YBL002W	HTB2	0.0739702	8.82699	0.718141	0.999524	0	382.512	419.198	326.779	307.326	506.786	559.127	2564	3005	2029	1817	2999	3171	S000000098	Histone H2B; core histone protein required for chromatin assembly and chromosome function; nearly identical to HTB1; Rad6p-Bre1p-Lge1p mediated ubiquitination regulates reassembly after DNA replication, transcriptional activation, meiotic DSB formation and H3 methylation [Source:SGD;Acc:S000000098]	II	236492	236887	1	nucleosome assembly	nucleus, nucleosome	DNA binding
YBL003C	HTA2	0.103141	8.96145	0.611175	0.999524	0	388.33	475.417	369.619	347.581	523.516	558.069	2603	3408	2295	2055	3098	3165	S000000099	Histone H2A; core histone protein required for chromatin assembly and chromosome function; one of two nearly identical (see also HTA1) subtypes; DNA damage-dependent phosphorylation by Mec1p facilitates DNA repair; acetylated by Nat4p [Source:SGD;Acc:S000000099]	II	235394	235792	-1	nucleosome assembly	nucleus, nucleosome	DNA binding
YBL004W	UTP20	-0.177805	7.18188	0.156296	0.999524	0	141.726	117.878	114.026	106.558	140.765	126.072	950	845	708	630	833	715	S000000100	Component of the small-subunit (SSU) processome; SSU processome is involved in the biogenesis of the 18S rRNA [Source:SGD;Acc:S000000100]	II	227636	235117	1	ribosome biogenesis, endonucleolytic cleavage to generate mature 5'-end of SSU-rRNA from (SSU-rRNA, 5.8S rRNA, LSU-rRNA), endonucleolytic cleavage in ITS1 to separate SSU-rRNA from 5.8S rRNA and LSU-rRNA from tricistronic rRNA transcript (SSU-rRNA, 5.8S rRNA, LSU-rRNA), rRNA processing, endonucleolytic cleavage in 5'-ETS of tricistronic rRNA transcript (SSU-rRNA, 5.8S rRNA, LSU-rRNA)	nucleus, cytoplasm, nucleoplasm, nucleolus, small-subunit processome, 90S preribosome, ribonucleoprotein complex, preribosome, small subunit precursor	binding, molecular_function
YBL005W	PDR3	-0.256094	5.76108	0.0181987	0.999524	0	53.856	48.2671	57.3352	44.4836	57.9619	48.6657	361	346	356	263	343	276	S000000101	Transcriptional activator of the pleiotropic drug resistance network; regulates expression of ATP-binding cassette (ABC) transporters through binding to cis-acting PDRE sites (PDR responsive elements); post-translationally up-regulated in cells lacking functional mitochondrial genome; involved in diauxic shift; relative distribution to nucleus increases upon DNA replication stress; APCC(Cdh1) sub…	II	217470	220400	1	transcription, DNA-templated, regulation of transcription, DNA-templated	nucleus	transcription factor activity, sequence-specific DNA binding, DNA binding, zinc ion binding
YBL005W-B		-0.320129	2.44587	0.220705	0.999524	0	5.37068	3.34801	3.22108	4.39762	4.05564	2.46855	36	24	20	26	24	14	S000002147	Retrotransposon TYA Gag and TYB Pol genes; transcribed/translated as one unit; polyprotein is processed to make a nucleocapsid-like protein (Gag), reverse transcriptase (RT), protease (PR), and integrase (IN); similar to retroviral genes [Source:SGD;Acc:S000002147]	II	221330	226598	1	metabolic process, proteolysis, DNA recombination, viral procapsid maturation, transposition, DNA integration, transposition, RNA-mediated	nucleus, cytoplasm, retrotransposon nucleocapsid	hydrolase activity, nucleotidyltransferase activity, nuclease activity, RNA-directed DNA polymerase activity, endonuclease activity, nucleic acid binding, nucleotide binding, ATP binding, DNA binding, RNA binding, transferase activity, catalytic activity, peptidase activity, metal ion binding, aspartic-type endopeptidase activity, RNA-DNA hybrid ribonuclease activity, DNA-directed DNA polymerase …
YBL006C	LDB7	0.31951	5.45176	0.0122159	0.999524	0	35.6554	42.1291	38.4919	45.3293	40.5564	56.2477	239	302	239	268	240	319	S000000102	Component of the RSC chromatin remodeling complex; interacts with Rsc3p, Rsc30p, Npl6p, and Htl1p to form a module important for a broad range of RSC functions [Source:SGD;Acc:S000000102]	II	216587	217129	-1	nucleosome disassembly, ATP-dependent chromatin remodeling, transcription elongation from RNA polymerase II promoter, chromatin modification, transcription, DNA-templated, regulation of transcription, DNA-templated, cell wall mannoprotein biosynthetic process	nucleus, RSC complex	DNA-dependent ATPase activity
YBL007C	SLA1	0.160838	8.40702	0.215509	0.999524	0	297.625	332.848	347.716	388.851	317.185	354.413	1995	2386	2159	2299	1877	2010	S000000103	Cytoskeletal protein binding protein; required for assembly of the cortical actin cytoskeleton; interacts with proteins regulating actin dynamics and proteins required for endocytosis; found in the nucleus and cell cortex; has 3 SH3 domains [Source:SGD;Acc:S000000103]	II	212632	216366	-1	NULL	NULL	ubiquitin binding, protein binding, protein binding, bridging, cytoskeletal protein binding, identical protein binding
YBL008W	HIR1	-0.0208807	5.60119	0.826703	0.999524	0	48.0378	47.4301	44.612	43.9762	46.8089	46.0208	322	340	277	260	277	261	S000000104	Subunit of the HIR complex; HIR is a nucleosome assembly complex involved in regulation of histone gene transcription; contributes to nucleosome formation, heterochromatic gene silencing, and formation of functional kinetochores [Source:SGD;Acc:S000000104]	II	209653	212175	1	chromatin modification, regulation of transcription, DNA-templated	nucleus	protein binding, chromatin binding
YBL009W	ALK2	-0.080061	6.17749	0.562566	0.999524	0	70.8632	71.1452	59.751	51.0801	76.3813	73.8802	475	510	371	302	452	419	S000000105	Protein kinase; along with its paralog, ALK1, required for proper spindle positioning and nuclear segregation following mitotic arrest, proper organization of cell polarity factors in mitosis, proper localization of formins and polarity factors, and survival in cells that activate spindle assembly checkpoint; phosphorylated in response to DNA damage; ALK2 has a paralog, ALK1, that arose from the …	II	207194	209224	1	protein phosphorylation, meiotic nuclear division, phosphorylation, mitotic nuclear division, cell cycle, cellular response to DNA damage stimulus	cellular_component	protein serine/threonine kinase activity, protein kinase activity, transferase activity, transferring phosphorus-containing groups, kinase activity, nucleotide binding, ATP binding, transferase activity
YBL010C		-0.0748923	4.45377	0.621468	0.999524	0	20.2892	25.3891	23.3528	18.0979	27.7136	24.1565	136	182	145	107	164	137	S000000106	Putative protein of unknown function; green fluorescent protein (GFP)-fusion protein colocalizes with clathrin-coated vesicles [Source:SGD;Acc:S000000106]	II	206107	206949	-1	biological_process	nucleus, clathrin-coated vesicle	DNA binding, molecular_function
YBL011W	SCT1	0.154769	7.34478	0.117597	0.999524	0	120.84	148.428	143.177	154.424	163.578	172.446	810	1064	889	913	968	978	S000000107	Glycerol 3-phosphate/dihydroxyacetone phosphate sn-1 acyltransferase; dual substrate-specific acyltransferase of the glycerolipid biosynthesis pathway; prefers 16-carbon fatty acids; similar to Gpt2p; gene is constitutively transcribed [Source:SGD;Acc:S000000107]	II	203538	205817	1	metabolic process	NA	transferase activity, transferring acyl groups
YBL012C		0.309529	2.32708	0.2438	0.999524	0	4.02801	5.99851	3.38213	4.7359	5.06955	4.58445	27	43	21	28	30	26	S000000108	Dubious open reading frame; unlikely to encode a functional protein, based on available experimental and comparative sequence data [Source:SGD;Acc:S000000108]	II	203406	203807	-1	NA	NA	NA
YBL013W	FMT1	0.192427	3.81177	0.255655	0.999524	0	13.4267	14.787	13.5285	13.5311	13.8568	18.5141	90	106	84	80	82	105	S000000109	Methionyl-tRNA formyltransferase; catalyzes the formylation of initiator Met-tRNA in mitochondria; potential Cdc28p substrate [Source:SGD;Acc:S000000109]	II	202056	203261	1	translation, methylation, biosynthetic process, translational initiation, methionyl-tRNA aminoacylation, conversion of methionyl-tRNA to N-formyl-methionyl-tRNA	mitochondrion	hydroxymethyl-, formyl- and related transferase activity, methyltransferase activity, transferase activity, methionyl-tRNA formyltransferase activity
YBL014C	RRN6	-0.00952131	5.3391	0.932803	0.999524	0	39.2358	39.7576	37.8477	40.9317	44.4431	39.8495	263	285	235	242	263	226	S000000110	Component of the core factor (CF) rDNA transcription factor complex; CF is required for transcription of 35S rRNA genes by RNA polymerase I and is composed of Rrn6p, Rrn7p, and Rrn11p [Source:SGD;Acc:S000000110]	II	199064	201748	-1	NA	NA	NA
YBL015W	ACH1	0.170468	10.156	0.27129	0.999524	0	1735.63	1929.43	1728.43	1957.11	1111.25	1259.14	11634	13831	10732	11571	6576	7141	S000000111	Protein with CoA transferase activity; particularly for CoASH transfer from succinyl-CoA to acetate; has minor acetyl-CoA-hydrolase activity; phosphorylated; required for acetate utilization and for diploid pseudohyphal growth [Source:SGD;Acc:S000000111]	II	194122	195702	1	acetyl-CoA metabolic process, acetate metabolic process	mitochondrion, cytoplasm, cytosol	hydrolase activity, acetate CoA-transferase activity, acetyl-CoA hydrolase activity, catalytic activity
YBL016W	FUS3	0.0105337	6.27208	0.928983	0.999524	0	79.8143	72.6797	69.8974	80.0029	70.2978	68.9431	535	521	434	473	416	391	S000000112	Mitogen-activated serine/threonine protein kinase involved in mating; phosphoactivated by Ste7p; substrates include Ste12p, Far1p, Bni1p, Sst2p; inhibits invasive growth during mating by phosphorylating Tec1p, promoting its; inhibits recruitment of Ste5p, Cdc42p-mediated asymmetry and mating morphogenesis [Source:SGD;Acc:S000000112]	II	192451	193512	1	invasive growth in response to glucose limitation, protein phosphorylation, phosphorylation, pheromone-dependent signal transduction involved in conjugation with cellular fusion, cell division, mitotic nuclear division, cell cycle, negative regulation of MAPK cascade, cell cycle arrest, conjugation, negative regulation of transposition, RNA-mediated	mitochondrion, nucleus, cytoplasm, periplasmic space, mating projection tip	protein serine/threonine kinase activity, protein kinase activity, transferase activity, transferring phosphorus-containing groups, kinase activity, nucleotide binding, ATP binding, transferase activity, MAP kinase activity
YBL017C	PEP1	0.0264931	7.61848	0.787534	0.999524	0	207.816	210.645	205.666	205.166	188.249	196.955	1393	1510	1277	1213	1114	1117	S000000113	Type I transmembrane sorting receptor for multiple vacuolar hydrolases; cycles between the late-Golgi and prevacuolar endosome-like compartments [Source:SGD;Acc:S000000113]	II	186844	191583	-1	NULL	integral component of membrane	NA
YBL018C	POP8	-0.0470535	4.24412	0.777232	0.999524	0	19.9909	21.6225	17.2328	17.4214	21.4611	17.2799	134	155	107	103	127	98	S000000114	Subunit of both RNase MRP and nuclear RNase P; RNase MRP cleaves pre-rRNA, while nuclear RNase P cleaves tRNA precursors to generate mature 5' ends and facilitates turnover of nuclear RNAs; relocalizes to the cytosol in response to hypoxia [Source:SGD;Acc:S000000114]	II	185998	186474	-1	NA	NA	NA
YBL019W	APN2	0.0614797	5.10049	0.608287	0.999524	0	33.8651	34.5961	41.5519	38.5638	34.304	41.6127	227	248	258	228	203	236	S000000115	Class II abasic (AP) endonuclease involved in repair of DNA damage; homolog of human HAP1 and E. coli exoIII [Source:SGD;Acc:S000000115]	II	184353	185915	1	base-excision repair, cellular response to DNA damage stimulus, DNA repair	nucleus, intracellular	phosphoric diester hydrolase activity, DNA-(apurinic or apyrimidinic site) lyase activity, double-stranded DNA 3'-5' exodeoxyribonuclease activity, nuclease activity, endonuclease activity, lyase activity, DNA binding, zinc ion binding
YBL020W	RFT1	-0.0151704	7.19652	0.886147	0.999524	0	150.976	143.546	133.353	130.576	130.963	136.652	1012	1029	828	772	775	775	S000000116	Membrane protein required for translocation of Man5GlcNac2-PP-Dol; required for translocation of Man5GlcNac2-PP-Dol from the cytoplasmic side to the lumenal side of the ER membrane but is not the flippase; mutation is suppressed by expression of human p53 protein; essential gene [Source:SGD;Acc:S000000116]	II	182401	184125	1	lipid transport	integral component of membrane	lipid transporter activity
YBL021C	HAP3	0.222602	5.56889	0.0439686	0.999524	0	45.6508	50.7781	42.8404	48.0356	45.795	58.1873	306	364	266	284	271	330	S000000117	Subunit of the Hap2p/3p/4p/5p CCAAT-binding complex; complex is heme-activated and glucose-repressed; complex is a transcriptional activator and global regulator of respiratory gene expression; contains sequences contributing to both complex assembly and DNA binding [Source:SGD;Acc:S000000117]	II	181660	182094	-1	regulation of transcription, DNA-templated	nucleus, intracellular	DNA binding, sequence-specific DNA binding
YBL022C	PIM1	0.0517872	8.57224	0.701867	0.999524	0	407.575	415.711	430.175	450.925	339.322	353.532	2732	2980	2671	2666	2008	2005	S000000118	ATP-dependent Lon protease; involved in degradation of misfolded proteins in mitochondria; required for biogenesis and maintenance of mitochondria [Source:SGD;Acc:S000000118]	II	177874	181275	-1	proteolysis	NA	nucleoside-triphosphatase activity, nucleotide binding, ATP binding, ATP-dependent peptidase activity, serine-type endopeptidase activity
YBL023C	MCM2	0.0716451	6.30085	0.46712	0.999524	0	77.4273	77.2832	80.0438	85.9228	82.1268	89.0441	519	554	497	508	486	505	S000000119	Protein involved in DNA replication; component of the Mcm2-7 hexameric helicase complex that binds chromatin as a part of the pre-replicative complex; relative distribution to the nucleus increases upon DNA replication stress [Source:SGD;Acc:S000000119]	II	174920	177526	-1	DNA replication initiation, cell cycle, DNA replication, mitotic S phase, double-strand break repair via break-induced replication, pre-replicative complex assembly involved in nuclear cell cycle DNA replication, DNA strand elongation involved in DNA replication	nucleus, cytoplasm, replication fork protection complex, nuclear pre-replicative complex, DNA replication preinitiation complex, MCM complex	hydrolase activity, single-stranded DNA binding, nucleotide binding, ATP binding, chromatin binding, DNA binding, DNA replication origin binding, metal ion binding, helicase activity
YBL024W	NCL1	-0.0280851	7.76218	0.807107	0.999524	0	187.079	177.026	200.673	204.997	219.85	214.588	1254	1269	1246	1212	1301	1217	S000000120	S-adenosyl-L-methionine-dependent tRNA: m5C-methyltransferase; methylates cytosine to m5C at several positions in tRNAs and intron-containing pre-tRNAs; increases proportion of tRNALeu(CAA) with m5C at wobble position in response to hydrogen peroxide, causing selective translation of mRNA from genes enriched in TTG codon; loss of NCL1 confers hypersensitivity to oxidative stress; similar to Nop2p…	II	172534	174588	1	tRNA methylation, methylation, tRNA processing	nucleus, nucleolus	tRNA binding, methyltransferase activity, RNA binding, transferase activity, tRNA (cytosine-5-)-methyltransferase activity
YBL025W	RRN10	-0.036503	3.89125	0.806502	0.999524	0	14.3218	12.9735	15.9443	15.0534	13.8568	15.164	96	93	99	89	82	86	S000000121	Protein involved in promoting high level transcription of rDNA; subunit of UAF (upstream activation factor) for RNA polymerase I [Source:SGD;Acc:S000000121]	II	171481	171918	1	NA	NA	NA
YBL026W	LSM2	-0.389413	4.40716	0.0751822	0.999524	0	32.0749	22.5991	20.937	14.8843	20.7852	18.5141	215	162	130	88	123	105	S000000122	Lsm (Like Sm) protein; part of heteroheptameric complexes (Lsm2p-7p and either Lsm1p or 8p): cytoplasmic Lsm1p complex involved in mRNA decay; nuclear Lsm8p complex part of U6 snRNP and possibly involved in processing tRNA, snoRNA, and rRNA; relocalizes from nucleus to cytoplasmic foci upon DNA replication stress [Source:SGD;Acc:S000000122]	II	170623	171038	1	RNA splicing, mRNA processing, mRNA splicing, via spliceosome, rRNA processing, tRNA processing, nuclear-transcribed mRNA catabolic process	nucleus, cytoplasm, nucleolus, cytoplasmic mRNA processing body, U4/U6 x U5 tri-snRNP complex, ribonucleoprotein complex, U6 snRNP, small nucleolar ribonucleoprotein complex	RNA binding
YBL027W	RPL19B	-0.0274582	10.3797	0.851381	0.999524	0	1141.27	1031.19	1184.39	1196.32	1417.79	1460.32	7650	7392	7354	7073	8390	8282	S000000123	Ribosomal 60S subunit protein L19B; rpl19a and rpl19b single null mutations result in slow growth, while the double null mutation is lethal; homologous to mammalian ribosomal protein L19, no bacterial homolog; RPL19B has a paralog, RPL19A, that arose from the whole genome duplication [Source:SGD;Acc:S000000123]	II	168423	169376	1	translation	ribosome, intracellular	structural constituent of ribosome
YBL028C		0.0865599	5.15431	0.599323	0.999524	0	24.6156	29.5741	26.896	24.5252	32.1072	34.5597	165	212	167	145	190	196	S000000124	Protein of unknown function that may interact with ribosomes; green fluorescent protein (GFP)-fusion protein localizes to the nucleolus; predicted to be involved in ribosome biogenesis [Source:SGD;Acc:S000000124]	II	167518	167838	-1	biological_process	nucleus, ribosome, preribosome, large subunit precursor, nucleolus	molecular_function
YBL029C-A		0.158915	4.41	0.325063	0.999524	0	15.3661	21.3435	20.937	22.1573	18.7574	17.8088	103	153	130	131	111	101	S000007591	Protein of unknown function; green fluorescent protein (GFP)-fusion protein localizes to the cell periphery; protein abundance increases in response to DNA replication stress; has potential orthologs in Saccharomyces species and in Yarrowia lipolytica [Source:SGD;Acc:S000007591]	II	164488	164772	-1	biological_process	membrane, plasma membrane, obsolete plasma membrane enriched fraction	molecular_function
YBL029W		-0.00621988	4.25546	0.965309	0.999524	0	19.9909	18.972	24.6413	23.003	18.0814	20.63	134	136	153	136	107	117	S000000125	Non-essential protein of unknown function [Source:SGD;Acc:S000000125]	II	166134	167264	1	biological_process	nucleus, cytoplasm	molecular_function
YBL030C	PET9	0.0601409	12.6747	0.686704	0.999524	0	7148.98	6920.47	6985.56	7299.04	6280.84	7047.89	47920	49609	43374	43154	37168	39971	S000000126	Major ADP/ATP carrier of the mitochondrial inner membrane; exchanges cytosolic ADP for mitochondrially synthesized ATP; also imports heme and ATP; phosphorylated; required for viability in many lab strains that carry a sal1 mutation; PET9 has a paralog, AAC3, that arose from the whole genome duplication [Source:SGD;Acc:S000000126]	II	163041	163997	-1	NA	NA	NA
YBL031W	SHE1	-0.170283	4.01218	0.313218	0.999524	0	19.3941	17.4375	14.0117	11.6706	17.0675	15.6929	130	125	87	69	101	89	S000000127	Mitotic spindle protein; interacts with components of the Dam1 (DASH) complex, its effector Sli15p, and microtubule-associated protein Bim1p; also localizes to nuclear microtubules and to the bud neck in a ring-shaped structure; inhibits dynein function [Source:SGD;Acc:S000000127]	II	161699	162715	1	NA	NA	NA
YBL032W	HEK2	0.107714	7.15142	0.280699	0.999524	0	115.32	121.923	128.682	120.765	126.401	156.929	773	874	799	714	748	890	S000000128	RNA binding protein involved in asymmetric localization of ASH1 mRNA; represses translation of ASH1 mRNA, an effect reversed by Yck1p-dependent phosphoryation; regulates telomere position effect and length; similarity to hnRNP-K [Source:SGD;Acc:S000000128]	II	160184	161329	1	NULL	NULL	RNA binding
YBL033C	RIB1	0.0575656	6.75449	0.597347	0.999524	0	100.849	98.6267	109.678	119.412	102.743	108.616	676	707	681	706	608	616	S000000129	GTP cyclohydrolase II; catalyzes the first step of the riboflavin biosynthesis pathway [Source:SGD;Acc:S000000129]	II	158656	159693	-1	riboflavin biosynthetic process	NA	GTP cyclohydrolase II activity
YBL034C	STU1	-0.182373	4.99798	0.142861	0.999524	0	38.0423	31.3876	36.2372	31.2908	32.7831	31.7385	255	225	225	185	194	180	S000000130	Component of the mitotic spindle; binds to interpolar microtubules via its association with beta-tubulin (Tub2p); required for interpolar microtubules to provide an outward force on the spindle poles [Source:SGD;Acc:S000000130]	II	153848	158389	-1	NULL	NULL	binding
YBL035C	POL12	-0.0476228	5.48497	0.657935	0.999524	0	49.6788	45.7561	39.7803	43.4688	51.5405	47.0788	333	328	247	257	305	267	S000000131	B subunit of DNA polymerase alpha-primase complex; required for initiation of DNA replication during mitotic and premeiotic DNA synthesis; also functions in telomere capping and length regulation [Source:SGD;Acc:S000000131]	II	151493	153610	-1	DNA replication	NA	DNA binding, DNA-directed DNA polymerase activity
YBL036C		-0.181104	5.76254	0.0598357	0.999524	0	57.884	51.1966	53.3089	49.3887	61.5106	51.6632	388	367	331	292	364	293	S000000132	Putative non-specific single-domain racemase; based on structural similarity; binds pyridoxal 5'-phosphate; expression of GFP-fusion protein induced in response to the DNA-damaging agent MMS [Source:SGD;Acc:S000000132]	II	150447	151220	-1	biological_process	cellular_component	pyridoxal phosphate binding
YBL037W	APL3	-0.0222565	6.38682	0.836628	0.999524	0	84.4391	84.2582	98.0819	90.3204	74.6914	78.4646	566	604	609	534	442	445	S000000133	Alpha-adaptin; large subunit of the clathrin associated protein complex (AP-2); involved in vesicle mediated transport [Source:SGD;Acc:S000000133]	II	147209	150286	1	intracellular protein transport, vesicle-mediated transport, protein transport	membrane, clathrin adaptor complex, AP-2 adaptor complex, membrane coat, coated pit, plasma membrane	binding, protein transporter activity, molecular_function
YBL038W	MRPL16	-0.0434565	7.40479	0.678106	0.999524	0	189.018	190.418	186.984	182.163	163.747	151.64	1267	1365	1161	1077	969	860	S000000134	Mitochondrial ribosomal protein of the large subunit; homologous to bacterial L16 ribosomal protein; synthetically lethal with hac1 mutant suggesting a role in the maturation of secretory proteins [Source:SGD;Acc:S000000134]	II	146187	146885	1	translation, mitochondrial translation	mitochondrion, ribosome, intracellular, ribonucleoprotein complex, mitochondrial large ribosomal subunit	rRNA binding, structural constituent of ribosome, peptidyltransferase activity
YBL039C	URA7	-0.123656	7.68605	0.368538	0.999524	0	172.608	150.381	166.53	139.371	190.953	197.837	1157	1078	1034	824	1130	1122	S000000135	Major CTP synthase isozyme (see also URA8); catalyzes the ATP-dependent transfer of the amide nitrogen from glutamine to UTP, forming CTP, the final step in de novo biosynthesis of pyrimidines; involved in phospholipid biosynthesis; capable of forming cytoplasmic filaments termed cytoophidium, especially during conditions of glucose depletion; URA7 has a paralog, URA8, that arose from the whole g…	II	143989	145728	-1	phospholipid biosynthetic process, glutamine metabolic process, CTP biosynthetic process, pyrimidine nucleobase biosynthetic process, pyrimidine nucleotide biosynthetic process	cytosol	nucleotide binding, ligase activity, ATP binding, CTP synthase activity
YBL039W-B		-0.320931	2.22438	0.214258	0.999524	0	5.37068	4.74301	4.99267	4.05934	5.06955	3.5265	36	34	31	24	30	20	S000028517	Putative protein of unknown function [Source:SGD;Acc:S000028517]	II	143393	143572	1	biological_process	cellular_component	molecular_function
YBL040C	ERD2	-0.21191	6.16397	0.166294	0.999524	0	93.0918	76.0277	64.2606	57.5074	69.9599	62.0664	624	545	399	340	414	352	S000000136	HDEL receptor; an integral membrane protein that binds to the HDEL motif in proteins destined for retention in the endoplasmic reticulum; has a role in maintenance of normal levels of ER-resident proteins [Source:SGD;Acc:S000000136]	II	142112	142868	-1	transport, vesicle-mediated transport, protein transport, ER to Golgi vesicle-mediated transport, protein retention in ER lumen	membrane, integral component of membrane, integral component of endoplasmic reticulum membrane, endoplasmic reticulum, endoplasmic reticulum membrane	HDEL sequence binding, ER retention sequence binding, receptor activity
YBL041W	PRE7	0.0406853	7.56488	0.69205	0.999524	0	164.403	171.725	180.381	189.774	167.802	165.569	1102	1231	1120	1122	993	939	S000000137	Beta 6 subunit of the 20S proteasome [Source:SGD;Acc:S000000137]	II	141247	141972	1	proteolysis involved in cellular protein catabolic process	proteasome core complex	threonine-type endopeptidase activity, endopeptidase activity
YBL042C	FUI1	-0.0428679	7.81313	0.756654	0.999524	0	201.55	208.971	197.13	195.863	233.2	208.592	1351	1498	1224	1158	1380	1183	S000000138	High affinity uridine permease, localizes to the plasma membrane; also mediates low but significant transport of the cytotoxic nucleoside analog 5-fluorouridine; not involved in uracil transport; relative distribution to the vacuole increases upon DNA replication stress [Source:SGD;Acc:S000000138]	II	138341	140260	-1	transport, transmembrane transport, uridine transport, nucleobase transport	integral component of membrane, membrane, plasma membrane	uridine transmembrane transporter activity, nucleobase transmembrane transporter activity
YBL043W	ECM13	0.15675	6.59767	0.512109	0.999524	0	118.453	153.032	137.54	153.24	71.3117	67.0035	794	1097	854	906	422	380	S000000139	Non-essential protein of unknown function; induced by treatment with 8-methoxypsoralen and UVA irradiation; ECM13 has a paralog, YJR115W, that arose from the whole genome duplication [Source:SGD;Acc:S000000139]	II	136688	137461	1	fungal-type cell wall organization	cellular_component	molecular_function
YBL045C	COR1	0.0674894	10.5208	0.600483	0.999524	0	1463.96	1551.24	1514.55	1548.47	1584.74	1683.2	9813	11120	9404	9155	9378	9546	S000000141	Core subunit of the ubiquinol-cytochrome c reductase complex; the ubiquinol-cytochrome c reductase complex (bc1 complex) is a component of the mitochondrial inner membrane electron transport chain [Source:SGD;Acc:S000000141]	II	134143	135516	-1	transport, aerobic respiration, electron transport chain, proteolysis	mitochondrial inner membrane, mitochondrion, integral component of membrane, membrane, respiratory chain, mitochondrial respiratory chain complex III	metalloendopeptidase activity, catalytic activity, zinc ion binding, metal ion binding, ubiquinol-cytochrome-c reductase activity
YBL046W	PSY4	0.210752	5.06125	0.0465953	0.999524	0	28.0469	32.6431	25.7686	32.6439	32.9521	34.9124	188	234	160	193	195	198	S000000142	Regulatory subunit of protein phosphatase PP4; presence of Psy4p in the PP4 complex (along with catalytic subunit Pph3p and Psy2p) is required for dephosphorylation of the histone variant H2AX, but not for dephosphorylation of Rad53p, during recovery from the DNA damage checkpoint; localization is cell-cycle dependent and regulated by Cdc28p phosphorylation; required for cisplatin resistance; hom…	II	132424	133749	1	NA	NA	NA
YBL047C	EDE1	0.126959	8.82736	0.260209	0.999524	0	408.172	449.749	488.799	524.839	446.29	491.947	2736	3224	3035	3103	2641	2790	S000000143	Putative regulator of cytokinesis; also involved in endocytosis and has a network of interactions with other endocytic proteins; binds membranes in a ubiquitin-dependent manner; may also bind ubiquitinated membrane-associated proteins; interacts with Cmk2 and functions upstream of CMK2 in regulating non-apoptotic cell death [Source:SGD;Acc:S000000143]	II	127895	132040	-1	endocytosis, endoplasmic reticulum unfolded protein response	cytoplasm, cellular bud tip, cellular bud neck, actin cortical patch, mating projection tip	calcium ion binding, ubiquitin binding, protein binding
YBL048W	RRT1	0.239659	1.75156	0.474967	0.999524	0	3.87883	3.20851	1.44949	2.70623	1.85884	2.64488	26	23	9	16	11	15	S000000144	Protein of unknown function; identified in a screen for mutants with increased levels of rDNA transcription; dubious open reading frame unlikely to encode a protein, based on experimental and comparative sequence data [Source:SGD;Acc:S000000144]	II	127299	127610	1	NA	NA	NA
YBL049W	MOH1	0.268881	4.07925	0.265549	0.999524	0	11.7857	15.345	20.4539	21.9881	11.322	14.635	79	110	127	130	67	83	S000000145	Protein of unknown function; has homology to kinase Snf7p; not required for growth on nonfermentable carbon sources; essential for survival in stationary phase; possibly linked with vacuolar transport [Source:SGD;Acc:S000000145]	II	126828	127244	1	biological_process	cellular_component	molecular_function
YBL050W	SEC17	0.115014	6.73749	0.238336	0.999524	0	100.849	116.343	115.315	121.611	102.743	107.206	676	834	716	719	608	608	S000000146	Alpha-SNAP cochaperone; SNARE-complex adaptor for Sec18 (NSF) during the disassembly of postfusion cis-SNARE complexes; stimulates the ATPase activity of Sec18p; peripheral membrane protein required for vesicular transport between ER and Golgi, the 'priming' step in homotypic vacuole fusion, and autophagy; similar to mammalian alpha-SNAP [Source:SGD;Acc:S000000146]	II	125125	126119	1	NA	NA	NA
YBL051C	PIN4	0.0606768	6.64134	0.678199	0.999524	0	93.6886	92.9072	83.7481	86.0919	108.15	119.372	628	666	520	509	640	677	S000000147	Protein involved in G2/M phase progression and response to DNA damage; interacts with Rad53p; contains an RNA recognition motif, a nuclear localization signal, and several SQ/TQ cluster domains; hyperphosphorylated in response to DNA damage [Source:SGD;Acc:S000000147]	II	122753	124759	-1	NULL	NULL	nucleic acid binding
YBL052C	SAS3	0.0258052	5.22149	0.838073	0.999524	0	33.716	33.7591	31.2445	35.8575	41.4014	38.6152	226	242	194	212	245	219	S000000148	Histone acetyltransferase catalytic subunit of NuA3 complex; acetylates histone H3, involved in transcriptional silencing; homolog of the mammalian MOZ proto-oncogene; mutant has aneuploidy tolerance; sas3gcn5 double mutation is lethal [Source:SGD;Acc:S000000148]	II	119379	121874	-1	regulation of transcription, DNA-templated	nucleus	transferase activity, transferring acyl groups other than amino-acyl groups
YBL053W		0.394001	0.321463	0.489951	0.999524	0	0.745928	0.558001	0.161054	1.18398	1.1829	1.05795	5	4	1	7	7	6	S000000149	Dubious open reading frame; unlikely to encode a functional protein, based on available experimental and comparative sequence data [Source:SGD;Acc:S000000149]	II	119335	119709	1	NA	NA	NA
YBL054W	TOD6	-0.15331	5.85601	0.392685	0.999524	0	56.3922	41.1526	44.1288	42.1157	50.0196	52.1922	378	295	274	249	296	296	S000000150	PAC motif binding protein involved in rRNA and ribosome biogenesis; subunit of the RPD3L histone deacetylase complex; Myb-like HTH transcription factor; hypophosphorylated by rapamycin treatment in a Sch9p-dependent manner; activated in stochastic pulses of nuclear localization [Source:SGD;Acc:S000000150]	II	117589	119166	1	NULL	NULL	protein binding, DNA binding
YBL055C		-0.00999952	5.60174	0.935886	0.999524	0	44.7557	47.0116	47.1888	50.2344	51.3715	44.7866	300	337	293	297	304	254	S000000151	3'-->5' exonuclease and endonuclease with a possible role in apoptosis; has similarity to mammalian and C. elegans apoptotic nucleases [Source:SGD;Acc:S000000151]	II	115573	116829	-1	cellular response to oxidative stress, apoptotic DNA fragmentation	cytoplasm	hydrolase activity, nuclease activity, endonuclease activity, metal ion binding, 3'-5'-exodeoxyribonuclease activity, endodeoxyribonuclease activity, producing 5'-phosphomonoesters
YBL056W	PTC3	-0.115939	7.74409	0.2323	0.999524	0	252.87	228.223	212.43	209.564	234.551	207.535	1695	1636	1319	1239	1388	1177	S000000152	Type 2C protein phosphatase (PP2C); dephosphorylates Hog1p (see also Ptc2p) to limit maximal kinase activity induced by osmotic stress; dephosphorylates T169 phosphorylated Cdc28p (see also Ptc2p); role in DNA damage checkpoint inactivation; PTC3 has a paralog, PTC2, that arose from the whole genome duplication [Source:SGD;Acc:S000000152]	II	113762	115168	1	protein dephosphorylation	protein serine/threonine phosphatase complex	catalytic activity, protein serine/threonine phosphatase activity
YBL057C	PTH2	0.0364326	5.81918	0.759082	0.999524	0	57.5857	62.7751	55.8857	55.816	57.286	56.0714	386	450	347	330	339	318	S000000153	One of two mitochondrially-localized peptidyl-tRNA hydrolases; negatively regulates the ubiquitin-proteasome pathway via interactions with ubiquitin-like ubiquitin-associated proteins; dispensable for cell growth; see also PTH1 [Source:SGD;Acc:S000000153]	II	112801	113427	-1	NULL	NULL	aminoacyl-tRNA hydrolase activity
YBL058W	SHP1	0.107577	7.5747	0.43462	0.999524	0	184.99	191.394	198.096	211.762	158.846	180.909	1240	1372	1230	1252	940	1026	S000000154	UBX (ubiquitin regulatory X) domain-containing protein; regulates Glc7p phosphatase activity; shp1 mutants are impaired in growth and mitotic progression; functions in growth and mitotic progression require Cdc48p binding; mitotic phenotype is caused by reduced Glc7p activity; interacts with ubiquitylated proteins, required for degradation of a ubiquitylated model substrate [Source:SGD;Acc:S00000…	II	111437	112708	1	NULL	NULL	protein binding
YBL059C-A	CMC2	-0.0841405	5.88839	0.552106	0.999524	0	69.9681	80.4917	71.3469	67.4866	62.0175	45.6682	469	577	443	399	367	259	S000007488	Protein involved in respiratory chain complex assembly or maintenance; protein of the mitochondrial intermembrane space; contains twin Cx9C motifs that can form coiled coil-helix-coiled-coil helix fold [Source:SGD;Acc:S000007488]	II	110125	110539	-1	mitochondrial respiratory chain complex assembly	membrane, mitochondrial inner membrane, mitochondrion, nucleus, cytoplasm, mitochondrial intermembrane space	molecular_function, metal ion binding
YBL059W		0.00893183	5.08658	0.947194	0.999524	0	40.8769	37.2466	34.1435	40.9317	30.0794	27.8594	274	267	212	242	178	158	S000000155	Putative protein of unknown function; the authentic, non-tagged protein is detected in highly purified mitochondria in high-throughput studies; YBL059W has a paralog, YER093C-A, that arose from the whole genome duplication [Source:SGD;Acc:S000000155]	II	110594	111244	1	biological_process	membrane, mitochondrion, integral component of membrane	molecular_function
YBL060W	YEL1	-0.0927119	4.90044	0.445283	0.999524	0	30.2847	28.8766	27.5402	25.54	30.0794	27.8594	203	207	171	151	178	158	S000000156	Guanine nucleotide exchange factor specific for Arf3p; localized to the bud neck and tip; required for localization of Arf3p to the bud neck and tip [Source:SGD;Acc:S000000156]	II	107932	109995	1	positive regulation of phosphatidylinositol biosynthetic process, actin cortical patch localization, protein localization, regulation of ARF protein signal transduction	cytoplasm, membrane, cellular bud tip, cellular bud neck, plasma membrane, intracellular	protein binding, guanyl-nucleotide exchange factor activity, ARF guanyl-nucleotide exchange factor activity
YBL061C	SKT5	-0.0472799	5.16207	0.727396	0.999524	0	29.3896	27.7606	31.2445	33.6587	40.7254	36.8519	197	199	194	199	241	209	S000000157	Activator of Chs3p (chitin synthase III) during vegetative growth; recruits Chs3p to the bud neck via interaction with Bni4p; SKT5 has a paralog, SHC1, that arose from the whole genome duplication [Source:SGD;Acc:S000000157]	II	105316	107406	-1	NA	NA	NA
YBL063W	KIP1	-0.167356	4.89163	0.111401	0.999524	0	28.4945	27.6211	28.5066	25.7092	32.1072	25.7435	191	198	177	152	190	146	S000000159	Kinesin-related motor protein; required for mitotic spindle assembly, chromosome segregation, and 2 micron plasmid partitioning; functionally redundant with Cin8p for chromosomal but not plasmid functions [Source:SGD;Acc:S000000159]	II	101886	105221	1	mitotic sister chromatid segregation, mitotic anaphase B, spindle pole body separation, cell division, mitotic nuclear division, cell cycle, microtubule depolymerization, plasmid partitioning, microtubule-based movement	cytoplasm, spindle, microtubule, spindle pole body, cytoskeleton, spindle microtubule, kinesin complex	structural constituent of cytoskeleton, nucleotide binding, ATP binding, microtubule motor activity
YBL064C	PRX1	0.0367557	8.26498	0.837108	0.999524	0	360.582	328.802	419.707	473.759	245.366	255.319	2417	2357	2606	2801	1452	1448	S000000160	Mitochondrial peroxiredoxin with thioredoxin peroxidase activity; has a role in reduction of hydroperoxides; reactivation requires Trr2p and glutathione; induced during respiratory growth and oxidative stress; phosphorylated; protein abundance increases in response to DNA replication stress [Source:SGD;Acc:S000000160]	II	100371	101156	-1	oxidation-reduction process	NA	oxidoreductase activity, antioxidant activity, peroxiredoxin activity
YBL065W		0.341467	0.928626	0.40204	0.999524	0	2.68534	1.5345	0.80527	1.69139	1.01391	2.64488	18	11	5	10	6	15	S000000161	Dubious open reading frame; unlikely to encode a functional protein, based on available experimental and comparative sequence data; partially overlaps verified ORF SEF1/YBL066C; YBL065W is a non-essential gene [Source:SGD;Acc:S000000161]	II	99963	100307	1	NA	NA	NA
YBL066C	SEF1	-0.0675558	7.16308	0.555246	0.999524	0	154.258	150.381	144.627	145.967	160.874	142.118	1034	1078	898	863	952	806	S000000162	Putative transcription factor; has homolog in Kluyveromyces lactis [Source:SGD;Acc:S000000162]	II	96669	100115	-1	transcription, DNA-templated, regulation of transcription, DNA-templated	nucleus	transcription factor activity, sequence-specific DNA binding, DNA binding, zinc ion binding
YBL067C	UBP13	-0.172154	6.65099	0.130078	0.999524	0	118.752	105.741	121.757	111.294	98.8563	84.2834	796	758	756	658	585	478	S000000163	Ubiquitin-specific protease that cleaves Ub-protein fusions; UBP13 has a paralog, UBP9, that arose from the whole genome duplication [Source:SGD;Acc:S000000163]	II	93639	95882	-1	ubiquitin-dependent protein catabolic process, biological_process, proteolysis	cellular_component	hydrolase activity, cysteine-type peptidase activity, peptidase activity, ubiquitin-specific protease activity, obsolete ubiquitin thiolesterase activity
YBL068W	PRS4	-0.0334321	6.11224	0.753545	0.999524	0	68.1778	64.0306	67.9648	69.178	62.5245	61.0085	457	459	422	409	370	346	S000000164	5-phospho-ribosyl-1(alpha)-pyrophosphate synthetase, synthesizes PRPP; which is required for nucleotide, histidine, and tryptophan biosynthesis; one of five related enzymes, which are active as heteromultimeric complexes; PRS4 has a paralog, PRS2, that arose from the whole genome duplication; a missense mutation in the conserved residue R196 of its human homolog PRPS1 is pathogenic [Source:SGD;Ac…	II	92414	93394	1	nucleoside metabolic process, nucleotide biosynthetic process, ribonucleoside monophosphate biosynthetic process, cellular biosynthetic process	NA	magnesium ion binding, ribose phosphate diphosphokinase activity
YBL069W	AST1	-0.104471	5.19213	0.316665	0.999524	0	32.8208	29.0161	33.6603	35.181	36.6698	31.9148	220	208	209	208	217	181	S000000165	Lipid raft associated protein; interacts with the plasma membrane ATPase Pma1p and has a role in its targeting to the plasma membrane by influencing its incorporation into lipid rafts; sometimes classified in the medium-chain dehydrogenase/reductases (MDRs) superfamily; AST1 has a paralog, AST2, that arose from the whole genome duplication [Source:SGD;Acc:S000000165]	II	90741	92030	1	oxidation-reduction process, protein targeting to membrane	membrane, extrinsic component of membrane	oxidoreductase activity, nucleotide binding, molecular_function, zinc ion binding
YBL070C		0.521102	1.51361	0.124975	0.999524	0	1.64104	2.79001	3.70424	3.38279	1.01391	2.99753	11	20	23	20	6	17	S000000166	Dubious open reading frame; unlikely to encode a functional protein, based on available experimental and comparative sequence data [Source:SGD;Acc:S000000166]	II	90605	90925	-1	NA	NA	NA
YBL071C		-0.0470724	3.24551	0.834164	0.999524	0	9.10032	5.99851	6.92532	7.10385	7.9423	10.4032	61	43	43	42	47	59	S000000167	Dubious open reading frame; unlikely to encode a functional protein, based on available experimental and comparative sequence data [Source:SGD;Acc:S000000167]	II	90223	90531	-1	NA	NA	NA
YBL071W-A	KTI11	-0.0682688	3.5215	0.769034	0.999524	0	9.39869	11.439	11.2738	8.28783	9.80114	9.1689	63	82	70	49	58	52	S000007587	Zn-ribbon protein that co-purifies with Dph1 and Dph2; in a complex required for synthesis of diphthamide on translation factor eEF2 and with Elongator subunits Iki3p, Elp2p, and Elp3p; involved in modification of wobble nucleosides in tRNAs [Source:SGD;Acc:S000007587]	II	89978	90226	1	tRNA wobble uridine modification, peptidyl-diphthamide biosynthetic process from peptidyl-histidine	nucleus, cytoplasm	electron carrier activity, iron ion binding, zinc ion binding, metal ion binding
YBL072C	RPS8A	0.0875115	8.51565	0.482699	0.999524	0	312.991	305.087	318.726	343.691	388.159	439.931	2098	2187	1979	2032	2297	2495	S000000168	Protein component of the small (40S) ribosomal subunit; homologous to mammalian ribosomal protein S8, no bacterial homolog; RPS8A has a paralog, RPS8B, that arose from the whole genome duplication [Source:SGD;Acc:S000000168]	II	88523	89125	-1	translation	ribosome, intracellular	structural constituent of ribosome
YBL073W		0.416624	-0.209768	0.509204	0.999524	0	0.149186	0.418501	1.28843	1.01484	0.168985	0.7053	1	3	8	6	1	4	S000000169	Dubious open reading frame; unlikely to encode a functional protein, based on available experimental and comparative sequence data; partially overlaps the essential gene AAR2/YBL074C [Source:SGD;Acc:S000000169]	II	87646	87957	1	NA	NA	NA
YBL074C	AAR2	0.207907	3.20193	0.2434	0.999524	0	7.45928	9.34652	6.60321	8.62611	10.4771	10.2269	50	67	41	51	62	58	S000000170	Component of the U5 snRNP complex; required for splicing of U3 precursors; originally described as a splicing factor specifically required for splicing pre-mRNA of the MATa1 cistron [Source:SGD;Acc:S000000170]	II	86722	87789	-1	spliceosomal tri-snRNP complex assembly, RNA splicing, mRNA processing	nucleus, cytoplasm, U5 snRNP	molecular_function
YBL075C	SSA3	0.194027	6.244	0.479039	0.999524	0	47.2918	48.4066	58.7847	76.7893	50.1886	55.0134	317	347	365	454	297	312	S000000171	ATPase involved in protein folding and the response to stress; plays a role in SRP-dependent cotranslational protein-membrane targeting and translocation; member of the heat shock protein 70 (HSP70) family; localized to the cytoplasm; SSA3 has a paralog, SSA4, that arose from the whole genome duplication [Source:SGD;Acc:S000000171]	II	84499	86448	-1	NA	NA	NA
YBL076C	ILS1	-0.0721218	9.14346	0.559451	0.999524	0	476.051	461.049	448.213	418.62	584.52	555.424	3191	3305	2783	2475	3459	3150	S000000172	Cytoplasmic isoleucine-tRNA synthetase; target of the G1-specific inhibitor reveromycin A [Source:SGD;Acc:S000000172]	II	81043	84261	-1	tRNA aminoacylation for protein translation, isoleucyl-tRNA aminoacylation	cytoplasm	aminoacyl-tRNA ligase activity, nucleotide binding, ATP binding, isoleucine-tRNA ligase activity
YBL077W		-0.0385683	3.25278	0.834925	0.999524	0	7.45928	5.99851	6.76427	7.27299	9.1252	9.69788	50	43	42	43	54	55	S000000173	Dubious open reading frame; unlikely to encode a functional protein, based on available experimental and comparative sequence data; partially overlaps the verified gene ILS1/YBL076C [Source:SGD;Acc:S000000173]	II	80897	81328	1	NA	NA	NA
YBL078C	ATG8	0.0620632	4.49199	0.732348	0.999524	0	22.3778	23.7151	24.9634	25.7092	18.5884	19.3958	150	170	155	152	110	110	S000000174	Component of autophagosomes and Cvt vesicles; regulator of Atg1p, targets it to autophagosomes; binds the Atg1p-Atg13p complex, triggering its vacuolar degradation; unique ubiquitin-like protein whose conjugation target is lipid phosphatidylethanolamine (PE); Atg8p-PE is anchored to membranes, is involved in phagophore expansion, and may mediate membrane fusion during autophagosome formation; dec…	II	80378	80731	-1	transport, piecemeal microautophagy of nucleus, autophagosome assembly, CVT pathway, autophagy, mitophagy, protein transport, ER to Golgi vesicle-mediated transport	membrane, cytosol, autophagosome membrane, Cvt vesicle membrane, autophagosome, pre-autophagosomal structure, cytoplasmic vesicle, fungal-type vacuole membrane, extrinsic component of membrane, vacuolar membrane, vacuole	molecular_function
YBL079W	NUP170	-0.121532	6.77134	0.284551	0.999524	0	110.696	104.904	99.5314	87.7833	109.164	101.034	742	752	618	519	646	573	S000000175	Subunit of the inner ring of the nuclear pore complex (NPC); contributes to NPC assembly and nucleocytoplasmic transport; both Nup170p and NUP157p are similar to human Nup155p; NUP170 has a paralog, NUP157, that arose from the whole genome duplication [Source:SGD;Acc:S000000175]	II	75259	79767	1	transport, nucleocytoplasmic transport, mRNA transport, nuclear pore organization, chromosome segregation, mRNA export from nucleus, protein targeting to membrane, protein transport, tRNA export from nucleus, protein export from nucleus, snRNP protein import into nucleus, ribosomal protein import into nucleus, snRNA export from nucleus, rRNA export from nucleus, mRNA-binding (hnRNP) protein impor…	nucleus, integral component of membrane, membrane, nuclear pore, nuclear membrane	structural molecule activity, structural constituent of nuclear pore
YBL080C	PET112	0.0189907	6.01319	0.876967	0.999524	0	78.6208	80.0732	77.3059	80.5103	70.6358	69.1194	527	574	480	476	418	392	S000000176	Subunit of the trimeric GatFAB AmidoTransferase(AdT) complex; involved in the formation of Q-tRNAQ; mutation is functionally complemented by the bacterial GatB ortholog [Source:SGD;Acc:S000000176]	II	73070	74695	-1	NULL	NULL	carbon-nitrogen ligase activity, with glutamine as amido-N-donor, ligase activity
YBL081W		0.0755664	6.7718	0.560858	0.999524	0	81.4554	84.3977	88.2576	83.2166	105.278	123.251	546	605	548	492	623	699	S000000177	Non-essential protein of unknown function; null mutation results in a decrease in plasma membrane electron transport [Source:SGD;Acc:S000000177]	II	71866	72972	1	biological_process	cellular_component	molecular_function
YBL082C	ALG3	0.0986143	6.58844	0.378353	0.999524	0	92.4951	85.7927	88.9018	96.4094	71.3117	89.3968	620	615	552	570	422	507	S000000178	Dolichol-P-Man dependent alpha(1-3) mannosyltransferase; involved in the synthesis of dolichol-linked oligosaccharide donor for N-linked glycosylation of proteins [Source:SGD;Acc:S000000178]	II	69751	71127	-1	protein glycosylation, oligosaccharide-lipid intermediate biosynthetic process	membrane, integral component of membrane, endoplasmic reticulum, endoplasmic reticulum membrane	alpha-1,3-mannosyltransferase activity, transferase activity, transferring hexosyl groups, transferase activity, transferring glycosyl groups, transferase activity
YBL083C		0.218778	0.969175	0.539062	0.999524	0	1.19349	1.8135	1.28843	1.69139	2.70376	2.46855	8	13	8	10	16	14	S000000179	Dubious open reading frame; unlikely to encode a functional protein, based on available experimental and comparative sequence data; overlaps verified ORF ALG3 [Source:SGD;Acc:S000000179]	II	69713	70138	-1	NA	NA	NA
YBL084C	CDC27	-0.0217687	5.44333	0.838949	0.999524	0	47.1427	43.8031	42.8404	42.9614	38.6976	40.0258	316	314	266	254	229	227	S000000180	Subunit of the Anaphase-Promoting Complex/Cyclosome (APC/C); APC/C is a ubiquitin-protein ligase required for degradation of anaphase inhibitors, including mitotic cyclins, during the metaphase/anaphase transition [Source:SGD;Acc:S000000180]	II	67169	69445	-1	anaphase-promoting complex-dependent proteasomal ubiquitin-dependent protein catabolic process, protein ubiquitination, cell division, mitotic nuclear division, cell cycle	nucleus, cytoplasm, anaphase-promoting complex	binding, ubiquitin-protein transferase activity, protein binding
YBL085W	BOI1	0.0635665	6.94208	0.552117	0.999524	0	110.099	121.505	117.247	123.303	131.808	129.952	738	871	728	729	780	737	S000000181	Protein implicated in polar growth; functionally redundant with Boi2p; interacts with bud-emergence protein Bem1p; contains an SH3 (src homology 3) domain and a PH (pleckstrin homology) domain; relocalizes from bud neck to cytoplasm upon DNA replication stress; BOI1 has a paralog, BOI2, that arose from the whole genome duplication [Source:SGD;Acc:S000000181]	II	63876	66818	1	obsolete cytokinesis, completion of separation, establishment of cell polarity, budding cell apical bud growth, Rho protein signal transduction	cellular bud, cellular bud neck, mating projection tip, site of polarized growth	phospholipid binding, protein binding
YBL086C		0.208074	5.28825	0.184811	0.999524	0	34.3127	34.3171	36.2372	44.1454	34.473	43.5523	230	246	225	261	204	247	S000000182	Protein of unknown function; green fluorescent protein (GFP)-fusion protein localizes to the cell periphery [Source:SGD;Acc:S000000182]	II	61202	62602	-1	biological_process	cellular_component	molecular_function
YBL087C	RPL23A	0.105976	8.8625	0.480682	0.999524	0	344.619	373.582	353.836	373.798	523.685	569.001	2310	2678	2197	2210	3099	3227	S000000183	Ribosomal 60S subunit protein L23A; homologous to mammalian ribosomal protein L23 and bacterial L14; RPL23A has a paralog, RPL23B, that arose from the whole genome duplication [Source:SGD;Acc:S000000183]	II	59822	60739	-1	translation	ribosome	structural constituent of ribosome
YBL088C	TEL1	-0.187843	6.25725	0.0607024	0.999524	0	90.4065	80.6312	90.5124	71.7151	77.5642	74.4092	606	578	562	424	459	422	S000000184	Protein kinase primarily involved in telomere length regulation; contributes to cell cycle checkpoint control in response to DNA damage; acts with Red1p and Mec1p to promote interhomolog recombination by phosphorylation of Hop1; functionally redundant with Mec1p; regulates P-body formation induced by replication stress; homolog of human ataxia-telangiectasia mutated (ATM) gene, the gene responsib…	II	51019	59382	-1	NULL	NULL	protein serine/threonine kinase activity, protein binding, phosphotransferase activity, alcohol group as acceptor
YBL089W	AVT5	-0.0710946	5.43716	0.499104	0.999524	0	45.5016	47.8486	39.2972	37.2107	41.4014	34.5597	305	343	244	220	245	196	S000000185	Putative transporter; member of a family of seven S. cerevisiae genes (AVT1-7) related to vesicular GABA-glycine transporters; AVT5 has a paralog, AVT6, that arose from the whole genome duplication [Source:SGD;Acc:S000000185]	II	49574	50953	1	transport, amino acid transport	membrane, integral component of membrane, vacuolar membrane, vacuole	transporter activity
YBL090W	MRP21	0.234046	7.08386	0.0695629	0.999524	0	139.787	172.701	140.117	157.469	121.838	142.294	937	1238	870	931	721	807	S000000186	Mitochondrial ribosomal protein of the small subunit; MRP21 exhibits genetic interactions with mutations in the COX2 and COX3 mRNA 5'-untranslated leader sequences [Source:SGD;Acc:S000000186]	II	48825	49358	1	translation, mitochondrial translational initiation, mitochondrial translation	mitochondrion, ribosome, intracellular, ribonucleoprotein complex, mitochondrial small ribosomal subunit	structural constituent of ribosome
YBL091C	MAP2	0.20196	7.55404	0.0640894	0.999524	0	178.575	197.951	177.482	210.578	163.409	189.197	1197	1419	1102	1245	967	1073	S000000187	Methionine aminopeptidase; catalyzes the cotranslational removal of N-terminal methionine from nascent polypeptides; function is partially redundant with that of Map1p [Source:SGD;Acc:S000000187]	II	47363	48628	-1	cellular process, proteolysis, protein initiator methionine removal involved in protein maturation	cytoplasm	hydrolase activity, metalloaminopeptidase activity, peptidase activity, aminopeptidase activity, metal ion binding, metalloexopeptidase activity
YBL091C-A	SCS22	0.133408	4.46041	0.272639	0.999524	0	22.3778	23.2966	22.5476	23.6795	22.1371	26.8014	150	167	140	140	131	152	S000007228	Protein involved in regulation of phospholipid metabolism; one of 6 proteins (Ist2p, Scs2p, Scs22p, Tcb1p, Tcb2p, Tcb3p) that connect ER to the plasma membrane (PM) and regulate PM phosphatidylinositol-4-phosphate (PI4P) levels by controlling access of Sac1p phosphatase to its substrate PI4P in the PM; similar to D. melanogaster inturned protein; SCS22 has a paralog, SCS2, that arose from the who…	II	46565	47180	-1	NULL	NULL	structural molecule activity
YBL092W	RPL32	-0.0140251	10.5097	0.92281	0.999524	0	1197.51	1103.87	1230.45	1199.54	1538.78	1648.11	8027	7913	7640	7092	9106	9347	S000000188	Ribosomal 60S subunit protein L32; overexpression disrupts telomeric silencing; homologous to mammalian ribosomal protein L32, no bacterial homolog [Source:SGD;Acc:S000000188]	II	45978	46370	1	translation	ribosome, intracellular	structural constituent of ribosome
YBL093C	ROX3	0.135383	5.34421	0.220968	0.999524	0	34.1635	37.3861	41.2298	42.7923	33.966	40.0258	229	268	256	253	201	227	S000000189	Subunit of the RNA polymerase II mediator complex; associates with core polymerase subunits to form the RNA polymerase II holoenzyme [Source:SGD;Acc:S000000189]	II	44256	44918	-1	regulation of transcription from RNA polymerase II promoter	mediator complex	RNA polymerase II transcription cofactor activity
YBL095W		0.228634	4.19807	0.198772	0.999524	0	19.2449	20.7855	20.4539	23.5104	13.6878	18.3378	129	149	127	139	81	104	S000000191	Putative protein of unknown function; the authentic, non-tagged protein is detected in highly purified mitochondria in high-throughput studies [Source:SGD;Acc:S000000191]	II	43277	44089	1	biological_process	mitochondrion	molecular_function
YBL096C		0.143528	0.464166	0.757229	0.999524	0	0.745928	1.2555	0.644216	1.18398	1.68985	0.881625	5	9	4	7	10	5	S000000192	Non-essential protein of unknown function [Source:SGD;Acc:S000000192]	II	43174	43482	-1	NA	NA	NA
YBL097W	BRN1	-0.0736274	4.00484	0.625628	0.999524	0	17.9023	15.066	15.9443	16.4065	16.8985	16.9272	120	108	99	97	100	96	S000000193	Subunit of the condensin complex; required for chromosome condensation and for clustering of tRNA genes at the nucleolus; may influence multiple aspects of chromosome transmission [Source:SGD;Acc:S000000193]	II	40831	43095	1	mitotic sister chromatid segregation, cell division, mitotic nuclear division, cell cycle, tRNA gene clustering, chromosome condensation, mitotic chromosome condensation	nucleus, cytoplasm, chromosome, SMC loading complex, nuclear condensin complex	molecular_function
YBL098W	BNA4	-0.268006	5.42832	0.0507507	0.999524	0	46.6951	39.8971	54.1142	41.6083	55.2581	48.3131	313	286	336	246	327	274	S000000194	Kynurenine 3-mono oxygenase; required for the de novo biosynthesis of NAD from tryptophan via kynurenine; expression regulated by Hst1p; putative therapeutic target for Huntington disease [Source:SGD;Acc:S000000194]	II	39145	40527	1	oxidation-reduction process, metabolic process, 'de novo' NAD biosynthetic process from tryptophan, pyridine nucleotide biosynthetic process	mitochondrion, mitochondrial outer membrane	oxidoreductase activity, monooxygenase activity, kynurenine 3-monooxygenase activity
YBL099W	ATP1	0.000546186	11.8549	0.996878	0.999524	0	4196.89	3807.24	4090.77	4131.57	3818.22	4166.03	28132	27292	25400	24427	22595	23627	S000000195	Alpha subunit of the F1 sector of mitochondrial F1F0 ATP synthase; which is a large, evolutionarily conserved enzyme complex required for ATP synthesis; F1 translationally regulates ATP6 and ATP8 expression to achieve a balanced output of ATP synthase genes encoded in nucleus and mitochondria; phosphorylated; N-terminally propionylated in vivo [Source:SGD;Acc:S000000195]	II	37053	38690	1	transport, ATP metabolic process, ATP hydrolysis coupled proton transport, ATP biosynthetic process, ATP synthesis coupled proton transport, proton transport, ion transport	membrane, mitochondrial inner membrane, mitochondrion, integral component of membrane, proton-transporting two-sector ATPase complex, proton-transporting ATP synthase complex, catalytic core F(1), proton-transporting two-sector ATPase complex, catalytic domain, mitochondrial proton-transporting ATP synthase, catalytic core, mitochondrial nucleoid	proton-transporting ATPase activity, rotational mechanism, hydrolase activity, acting on acid anhydrides, catalyzing transmembrane movement of substances, proton-transporting ATP synthase activity, rotational mechanism, ATPase activity, nucleotide binding, ATP binding
YBL100C		-0.0297905	6.00014	0.799833	0.999524	0	74.1453	66.1232	66.9985	70.8694	70.9738	70.7063	497	474	416	419	420	401	S000000196	Dubious open reading frame; unlikely to encode a functional protein, based on available experimental and comparative sequence data; almost completely overlaps the 5' end of ATP1 [Source:SGD;Acc:S000000196]	II	36989	37303	-1	NA	NA	NA
YBL100W-B		-0.421223	2.93372	0.118838	0.999524	0	5.96743	3.06901	6.28111	6.59643	5.91448	4.2318	40	22	39	39	35	24	S000002149	Retrotransposon TYA Gag and TYB Pol genes; transcribed/translated as one unit; polyprotein is processed to make a nucleocapsid-like protein (Gag), reverse transcriptase (RT), protease (PR), and integrase (IN); similar to retroviral genes [Source:SGD;Acc:S000002149]	II	29935	35248	1	metabolic process, proteolysis, DNA recombination, viral procapsid maturation, transposition, DNA integration, transposition, RNA-mediated	nucleus, cytoplasm, retrotransposon nucleocapsid	hydrolase activity, nucleotidyltransferase activity, nuclease activity, RNA-directed DNA polymerase activity, endonuclease activity, nucleic acid binding, nucleotide binding, ATP binding, DNA binding, RNA binding, transferase activity, catalytic activity, peptidase activity, metal ion binding, aspartic-type endopeptidase activity, RNA-DNA hybrid ribonuclease activity, DNA-directed DNA polymerase …
YBL101C	ECM21	0.0840072	6.26801	0.489885	0.999524	0	76.8306	90.8147	100.176	96.7477	73.3396	77.054	515	651	622	572	434	437	S000000197	Protein involved in regulating endocytosis of plasma membrane proteins; identified as a substrate for ubiquitination by Rsp5p and deubiquitination by Ubp2p; promoter contains several Gcn4p binding elements; ECM21 has a paralog, CSR2, that arose from the whole genome duplication [Source:SGD;Acc:S000000197]	II	24946	28299	-1	ubiquitin-dependent endocytosis, fungal-type cell wall organization	cytoplasm	ubiquitin protein ligase binding
YBL102W	SFT2	0.0793122	6.99216	0.407682	0.999524	0	133.969	133.502	127.555	140.724	118.459	127.483	898	957	792	832	701	723	S000000198	Tetra-spanning membrane protein found mostly in the late Golgi; non-essential; can suppress some sed5 alleles; may be part of the transport machinery, but precise function is unknown; similar to mammalian syntaxin 5 [Source:SGD;Acc:S000000198]	II	24098	24745	1	vesicle-mediated transport	NA	NA
YBL103C	RTG3	-0.0584023	5.60558	0.592158	0.999524	0	46.6951	49.6621	45.5783	39.9169	49.0057	45.6682	313	356	283	236	290	259	S000000199	bHLH/Zip transcription factor for retrograde (RTG) and TOR pathways; forms a complex with another bHLH/Zip protein, Rtg1p, to activate the pathways; target of Hog1p [Source:SGD;Acc:S000000199]	II	22076	23536	-1	NA	NA	NA
YBL104C	SEA4	-0.0303727	5.83749	0.765864	0.999524	0	54.7511	52.4521	56.0468	57	59.3138	57.3056	367	376	348	337	351	325	S000000200	Subunit of the SEA (Seh1-associated) complex; SEA is a coatomer-related complex that associates dynamically with the vacuole; has an N-terminal beta-propeller fold and a C-terminal RING motif; promoter contains multiple GCN4 binding sites [Source:SGD;Acc:S000000200]	II	18177	21293	-1	NULL	NULL	protein binding
YBL105C	PKC1	0.038546	7.02531	0.65949	0.999524	0	130.836	134.757	135.769	135.988	133.498	140.178	877	966	843	804	790	795	S000000201	Protein serine/threonine kinase; essential for cell wall remodeling during growth; localized to sites of polarized growth and the mother-daughter bud neck; homolog of the alpha, beta, and gamma isoforms of mammalian protein kinase C (PKC) [Source:SGD;Acc:S000000201]	II	14241	17696	-1	protein phosphorylation, intracellular signal transduction, signal transduction	intracellular	protein serine/threonine kinase activity, protein kinase activity, transferase activity, transferring phosphorus-containing groups, protein binding, ATP binding
YBL106C	SRO77	-0.213719	5.16233	0.0879875	0.999524	0	37.4456	29.0161	38.653	36.0267	40.2185	35.6177	251	208	240	213	238	202	S000000202	Protein with roles in exocytosis and cation homeostasis; functions in docking and fusion of post-Golgi vesicles with plasma membrane; regulates cell proliferation and colony development via the Rho1-Tor1 pathway; interacts with SNARE protein Sec9p; homolog of Drosophila lethal giant larvae tumor suppressor; SRO77 has a paralog, SRO7, that arose from the whole genome duplication [Source:SGD;Acc:S0…	II	10847	13879	-1	NA	NA	NA
YBL107C	MIX23	-0.156468	5.38087	0.263112	0.999524	0	48.9329	45.1981	39.4582	37.0415	40.3875	33.1491	328	324	245	219	239	188	S000000203	Mitochondrial intermembrane space protein of unknown function; imported via the MIA import machinery; contains an unusual twin cysteine motif (CX13C CX14C) [Source:SGD;Acc:S000000203]	II	9961	10551	-1	biological_process	cytoplasm	molecular_function
YBL109W		0.108122	0.548703	0.842119	0.999524	0	0.895114	0.976502	1.77159	1.01484	0.506955	1.58693	6	7	11	6	3	9	S000002150	Dubious open reading frame; unlikely to encode a functional protein, based on available experimental and comparative sequence data [Source:SGD;Acc:S000002150]	II	5790	6125	1	NA	NA	NA
YBL113C		0.00143311	4.31031	0.99099	0.999524	0	20.886	22.0411	21.0981	20.635	25.5168	24.6855	140	158	131	122	151	140	S000002153	Helicase-like protein encoded within the telomeric Y' element [Source:SGD;Acc:S000002153]	II	280	2658	-1	biological_process	cellular_component	helicase activity
YBR001C	NTH2	-0.00151844	6.55256	0.990358	0.999524	0	83.9915	85.7927	89.385	96.2403	106.63	97.3314	563	615	555	569	631	552	S000000205	Putative neutral trehalase, required for thermotolerance; may mediate resistance to other cellular stresses; NTH2 has a paralog, NTH1, that arose from the whole genome duplication [Source:SGD;Acc:S000000205]	II	238941	241283	-1	trehalose catabolic process, metabolic process, trehalose metabolic process	mitochondrion, cytoplasm	hydrolase activity, calcium ion binding, alpha,alpha-trehalase activity, hydrolase activity, acting on glycosyl bonds, catalytic activity
YBR002C	RER2	0.114913	5.30089	0.399715	0.999524	0	31.1798	30.1321	29.956	34.1661	37.1767	42.6707	209	216	186	202	220	242	S000000206	Cis-prenyltransferase involved in dolichol synthesis; major enzyme of polyprenol synthesis in both the endoplasmic reticulum (ER) and in lipid droplets; participates in ER protein sorting [Source:SGD;Acc:S000000206]	II	241708	242568	-1	NULL	NULL	transferase activity, transferring alkyl or aryl (other than methyl) groups
YBR003W	COQ1	0.0132677	7.45218	0.89412	0.999524	0	197.82	206.879	187.628	187.406	190.277	186.905	1326	1483	1165	1108	1126	1060	S000000207	Hexaprenyl pyrophosphate synthetase; catalyzes the first step in ubiquinone (coenzyme Q) biosynthesis [Source:SGD;Acc:S000000207]	II	242809	244230	1	ubiquinone biosynthetic process, isoprenoid biosynthetic process	membrane, mitochondrial inner membrane, mitochondrion	transferase activity, metal ion binding, trans-hexaprenyltranstransferase activity
YBR004C	GPI18	-0.251328	5.14369	0.0752605	0.999524	0	38.3407	34.7356	33.1771	26.724	39.0356	31.3859	257	249	206	158	231	178	S000000208	Functional ortholog of human PIG-V; PIG-V is a mannosyltransferase that transfers the second mannose in glycosylphosphatidylinositol biosynthesis; the authentic, non-tagged protein was localized to mitochondria [Source:SGD;Acc:S000000208]	II	244366	245667	-1	GPI anchor biosynthetic process	membrane, mitochondrion, integral component of membrane, integral component of endoplasmic reticulum membrane, endoplasmic reticulum, endoplasmic reticulum membrane, mannosyltransferase complex	mannosyltransferase activity, transferase activity, transferring hexosyl groups, transferase activity, transferring glycosyl groups, transferase activity, dolichyl-phosphate-mannose-glycolipid alpha-mannosyltransferase activity
YBR005W	RCR1	0.0081282	4.94573	0.95494	0.999524	0	35.6554	36.6886	34.9487	36.0267	25.3478	23.8039	239	263	217	213	150	135	S000000209	Protein of the ER membrane involved in cell wall chitin deposition; may function in the endosomal-vacuolar trafficking pathway, helping determine whether plasma membrane proteins are degraded or routed to the plasma membrane; RCR1 has a paralog, RCR2, that arose from the whole genome duplication [Source:SGD;Acc:S000000209]	II	245906	246547	1	NA	NA	NA
YBR006W	UGA2	0.201277	5.75133	0.254823	0.999524	0	70.5648	71.0057	69.7364	86.5993	43.0912	52.8975	473	509	433	512	255	300	S000000210	Succinate semialdehyde dehydrogenase; involved in the utilization of gamma-aminobutyrate (GABA) as a nitrogen source; part of the 4-aminobutyrate and glutamate degradation pathways; localized to the cytoplasm [Source:SGD;Acc:S000000210]	II	247010	248503	1	oxidation-reduction process, cellular response to oxidative stress, metabolic process, glutamate decarboxylation to succinate, gamma-aminobutyric acid catabolic process	cytoplasm	oxidoreductase activity, oxidoreductase activity, acting on the aldehyde or oxo group of donors, NAD or NADP as acceptor, succinate-semialdehyde dehydrogenase [NAD(P)+] activity
YBR007C	DSF2	-0.110214	5.08288	0.497493	0.999524	0	29.6879	24.9706	23.6749	24.3561	41.4014	38.6152	199	179	147	144	245	219	S000000211	Deletion suppressor of mpt5 mutation; relocalizes from bud neck to cytoplasm upon DNA replication stress [Source:SGD;Acc:S000000211]	II	248806	251016	-1	biological_process	cellular_component	binding, molecular_function
YBR008C	FLR1	-0.161483	5.34117	0.14655	0.999524	0	37.4456	39.7576	46.0614	37.7181	47.6538	39.3205	251	285	286	223	282	223	S000000212	Plasma membrane transporter of the major facilitator superfamily; member of the 12-spanner drug:H(+) antiporter DHA1 family; involved in efflux of fluconazole, diazaborine, benomyl, methotrexate, and other drugs; expression induced in cells treated with the mycotoxin patulin; relocalizes from nucleus to plasma membrane upon DNA replication stress [Source:SGD;Acc:S000000212]	II	252563	254209	-1	transport, transmembrane transport, drug transmembrane transport, drug transport	membrane, integral component of membrane, plasma membrane	drug transmembrane transporter activity, fluconazole transporter activity
YBR009C	HHF1	0.160803	8.77329	0.3081	0.999524	0	391.612	484.206	382.986	389.697	463.357	515.045	2625	3471	2378	2304	2742	2921	S000000213	Histone H4; core histone protein required for chromatin assembly and chromosome function; one of two identical histone proteins (see also HHF2); contributes to telomeric silencing; N-terminal domain involved in maintaining genomic integrity [Source:SGD;Acc:S000000213]	II	255373	255684	-1	nucleosome assembly	nucleus, nucleosome	DNA binding
YBR010W	HHT1	0.127233	9.92413	0.4447	0.999524	0	601.666	711.033	577.218	548.181	673.575	772.656	4033	5097	3584	3241	3986	4382	S000000214	Histone H3; core histone protein required for chromatin assembly, part of heterochromatin-mediated telomeric and HM silencing; one of two identical histone H3 proteins (see HHT2); regulated by acetylation, methylation, and phosphorylation; H3K14 acetylation plays an important role in the unfolding of strongly positioned nucleosomes during repair of UV damage [Source:SGD;Acc:S000000214]	II	256331	256741	1	nucleosome assembly	nucleosome	DNA binding
YBR011C	IPP1	0.00361268	9.46079	0.976763	0.999524	0	660.594	590.923	688.828	720.534	662.253	712.529	4428	4236	4277	4260	3919	4041	S000000215	Cytoplasmic inorganic pyrophosphatase (PPase); homodimer that catalyzes the rapid exchange of oxygens from Pi with water, highly expressed and essential for viability, active-site residues show identity to those from E. coli PPase [Source:SGD;Acc:S000000215]	II	257112	257975	-1	phosphate-containing compound metabolic process	cytoplasm	magnesium ion binding, inorganic diphosphatase activity
YBR014C	GRX7	-0.120121	6.78994	0.283104	0.999524	0	120.542	107.415	118.053	109.602	100.884	95.2155	808	770	733	648	597	540	S000000218	Cis-golgi localized monothiol glutaredoxin; more similar in activity to dithiol than other monothiol glutaredoxins; involved in the oxidative stress response; does not bind metal ions; GRX7 has a paralog, GRX6, that arose from the whole genome duplication [Source:SGD;Acc:S000000218]	II	266725	267336	-1	cell redox homeostasis, cellular response to oxidative stress	integral component of membrane, fungal-type vacuole, Golgi apparatus, cis-Golgi network, Golgi lumen	electron carrier activity, iron-sulfur cluster binding, metal ion binding, 2 iron, 2 sulfur cluster binding, protein homodimerization activity, glutathione-disulfide reductase activity, protein disulfide oxidoreductase activity
YBR015C	MNN2	0.070983	8.05268	0.488575	0.999524	0	278.977	259.331	253.016	278.573	267.335	302.926	1870	1859	1571	1647	1582	1718	S000000219	Alpha-1,2-mannosyltransferase; responsible for addition of the first alpha-1,2-linked mannose to form the branches on the mannan backbone of oligosaccharides, localizes to an early Golgi compartment [Source:SGD;Acc:S000000219]	II	267710	269503	-1	protein glycosylation	membrane, integral component of membrane, Golgi membrane, Golgi apparatus	alpha-1,2-mannosyltransferase activity, transferase activity
YBR016W		0.109131	5.98725	0.454362	0.999524	0	72.2058	72.9587	74.7291	90.8278	56.2721	56.424	484	523	464	537	333	320	S000000220	Tail-anchored plasma membrane protein with a conserved CYSTM module; predicted to be palmitoylated; has similarity to hydrophilins, which are involved in the adaptive response to hyperosmotic conditions; YBR016W has a paralog, YDL012C, that arose from the whole genome duplication [Source:SGD;Acc:S000000220]	II	270247	270633	1	biological_process	plasma membrane, mating projection membrane, cellular bud membrane	molecular_function
YBR017C	KAP104	0.027261	6.78979	0.767609	0.999524	0	110.994	111.461	112.255	115.522	122.345	125.367	744	799	697	683	724	711	S000000221	Transportin or cytosolic karyopherin beta 2; functions in the rg-nuclear localization signal-mediated nuclear import/reimport of mRNA-binding proteins Nab2p and Hrp1p; regulates asymmetric protein synthesis in daughter cells during mitosis [Source:SGD;Acc:S000000221]	II	270947	273703	-1	transport, protein transport, cell cycle, protein import into nucleus, mRNA-binding (hnRNP) protein import into nucleus, transcription factor import into nucleus	cytoplasm, cytosol, integral component of membrane, cellular bud tip, cellular bud neck	binding, protein binding, nuclear localization sequence binding
YBR018C	GAL7	0.139331	11.4336	0.712299	0.999524	0	1.93941	2.23201	2.73792	3.55193	6.42144	6.3477	13	16	17	21	38	36	S000000222	Galactose-1-phosphate uridyl transferase; synthesizes glucose-1-phosphate and UDP-galactose from UDP-D-glucose and alpha-D-galactose-1-phosphate in the second step of galactose catabolism [Source:SGD;Acc:S000000222]	II	274427	275527	-1	carbohydrate metabolic process, galactose catabolic process via UDP-galactose, galactose metabolic process	cytoplasm	nucleotidyltransferase activity, transferase activity, catalytic activity, zinc ion binding, metal ion binding, UDP-glucose:hexose-1-phosphate uridylyltransferase activity
YBR019C	GAL10	0.0475923	12.2568	0.806106	0.999524	0	23.4221	19.53	23.3528	25.7092	27.2066	31.7385	157	140	145	152	161	180	S000000223	UDP-glucose-4-epimerase; catalyzes the interconversion of UDP-galactose and UDP-D-glucose in galactose metabolism; also catalyzes the conversion of alpha-D-glucose or alpha-D-galactose to their beta-anomers [Source:SGD;Acc:S000000223]	II	276253	278352	-1	cellular metabolic process, carbohydrate metabolic process, metabolic process, galactose catabolic process via UDP-galactose, galactose metabolic process	obsolete soluble fraction	isomerase activity, coenzyme binding, carbohydrate binding, nucleotide binding, catalytic activity, UDP-glucose 4-epimerase activity, aldose 1-epimerase activity
YBR020W	GAL1	0.0773737	12.9993	0.712895	0.999524	0	25.5107	25.6681	29.956	29.2611	37.3457	43.7286	171	184	186	173	221	248	S000000224	Galactokinase; phosphorylates alpha-D-galactose to alpha-D-galactose-1-phosphate in the first step of galactose catabolism; expression regulated by Gal4p; GAL1 has a paralog, GAL3, that arose from the whole genome duplication [Source:SGD;Acc:S000000224]	II	279021	280607	1	carbohydrate metabolic process, phosphorylation, metabolic process, galactose catabolic process via UDP-galactose, positive regulation of transcription by galactose, carbohydrate phosphorylation, galactose metabolic process	cytoplasm	phosphotransferase activity, alcohol group as acceptor, kinase activity, nucleotide binding, ATP binding, transferase activity, galactokinase activity
YBR021W	FUR4	-0.0830236	8.20318	0.616303	0.999524	0	91.8983	72.4007	61.5226	60.721	95.6456	102.092	616	519	382	359	566	579	S000000225	Plasma membrane localized uracil permease; expression is tightly regulated by uracil levels and environmental cues; conformational alterations induced by unfolding or substrate binding result in Rsp5p-mediated ubiquitination and degradation [Source:SGD;Acc:S000000225]	II	281443	283344	1	transport, transmembrane transport, uracil transport, nucleobase transport	membrane, integral component of membrane, membrane raft, plasma membrane	uracil:cation symporter activity, nucleobase transmembrane transporter activity
YBR022W	POA1	-0.182213	4.73747	0.0934674	0.999524	0	31.0306	28.3186	32.0498	28.4154	32.2762	27.1541	208	203	199	168	191	154	S000000226	Phosphatase that is highly specific for ADP-ribose 1''-phosphate; a tRNA splicing metabolite; may have a role in regulation of tRNA splicing [Source:SGD;Acc:S000000226]	II	283738	284271	1	NA	NA	NA
YBR023C	CHS3	0.0218521	7.22971	0.840285	0.999524	0	139.936	143.127	133.353	139.709	151.749	148.466	938	1026	828	826	898	842	S000000227	Chitin synthase III; catalyzes the transfer of N-acetylglucosamine (GlcNAc) to chitin; required for synthesis of the majority of cell wall chitin, the chitin ring during bud emergence, and spore wall chitosan; contains overlapping di-leucine and di-acidic signals that mediate, respectively, intracellular trafficking by AP-1 and trafficking to plasma membrane by exomer complex; requires AP-3 compl…	II	284428	287925	-1	ascospore wall assembly, cytokinesis, fungal-type cell wall chitin biosynthetic process	membrane, cytoplasm, integral component of membrane, cellular bud neck, prospore membrane, mating projection tip, chitosome, incipient cellular bud site	transferase activity, transferring hexosyl groups, transferase activity, transferring glycosyl groups, transferase activity, chitin synthase activity
YBR024W	SCO2	0.0293264	5.80333	0.824066	0.999524	0	73.101	67.2392	69.8974	80.0029	61.0036	60.8321	490	482	434	473	361	345	S000000228	Protein anchored to mitochondrial inner membrane; may have a redundant function with Sco1p in delivery of copper to cytochrome c oxidase; interacts with Cox2p; SCO2 has a paralog, SCO1, that arose from the whole genome duplication [Source:SGD;Acc:S000000228]	II	289445	290350	1	copper ion transport, respiratory chain complex IV assembly, cellular copper ion homeostasis	mitochondrial inner membrane	copper ion binding
YBR025C	OLA1	-0.0476906	9.67255	0.688728	0.999524	0	721.462	674.763	723.616	736.094	806.566	767.366	4836	4837	4493	4352	4773	4352	S000000229	P-loop ATPase with similarity to human OLA1 and bacterial YchF; identified as specifically interacting with the proteasome; null mutant displays increased translation rate and increased readthrough of premature stop codons; protein abundance increases in response to hydrogen peroxide and to DNA replication stress [Source:SGD;Acc:S000000229]	II	290681	291865	-1	biological_process	cytoplasm, intracellular	ATPase activity, GTP binding, nucleotide binding
YBR026C	ETR1	-0.0461069	7.62254	0.788085	0.999524	0	270.175	247.474	277.335	299.546	205.993	184.612	1811	1774	1722	1771	1219	1047	S000000230	2-enoyl thioester reductase; member of the medium chain dehydrogenase/reductase family; localized to in mitochondria, where it has a probable role in fatty acid synthesis [Source:SGD;Acc:S000000230]	II	292877	294019	-1	oxidation-reduction process, aerobic respiration, lipid biosynthetic process, fatty acid biosynthetic process	mitochondrion, mitochondrial matrix	oxidoreductase activity, nucleotide binding, DNA binding, zinc ion binding, enoyl-[acyl-carrier-protein] reductase (NADPH, B-specific) activity, enoyl-[acyl-carrier-protein] reductase activity, trans-2-enoyl-CoA reductase (NADPH) activity
YBR027C		-0.682857	0.501376	0.128011	0.999524	0	1.34267	0.837002	1.61054	1.01484	1.1829	0.7053	9	6	10	6	7	4	S000000231	Dubious open reading frame; unlikely to encode a functional protein, based on available experimental and comparative sequence data [Source:SGD;Acc:S000000231]	II	294024	294356	-1	NA	NA	NA
YBR028C	YPK3	-0.0344316	6.48081	0.740461	0.999524	0	105.325	107.136	91.8008	91.1661	95.4766	87.4572	706	768	570	539	565	496	S000000232	AGC kinase; phosphorylated by cAMP-dependent protein kinase (PKA) in a TORC1-dependent manner [Source:SGD;Acc:S000000232]	II	294425	296002	-1	protein phosphorylation, phosphorylation, biological_process	cytoplasm	protein serine/threonine kinase activity, protein kinase activity, transferase activity, transferring phosphorus-containing groups, kinase activity, nucleotide binding, ATP binding, transferase activity
YBR029C	CDS1	0.0132975	7.67414	0.919935	0.999524	0	223.182	238.267	211.464	200.599	192.136	194.486	1496	1708	1313	1186	1137	1103	S000000233	Phosphatidate cytidylyltransferase (CDP-diglyceride synthetase); an enzyme that catalyzes that conversion of CTP + phosphate into diphosphate + CDP-diaclglyerol, a critical step in the synthesis of all major yeast phospholipids [Source:SGD;Acc:S000000233]	II	296369	297742	-1	phospholipid biosynthetic process, phosphatidylglycerol biosynthetic process, phosphatidylserine metabolic process	membrane, mitochondrion, integral component of membrane, mitochondrial membrane, endoplasmic reticulum, endoplasmic reticulum membrane	nucleotidyltransferase activity, transferase activity, transferring phosphorus-containing groups, transferase activity, phosphatidate cytidylyltransferase activity
YBR030W	RKM3	0.0482127	5.40222	0.736198	0.999524	0	46.9935	44.0821	39.1361	39.0712	33.966	40.9074	315	316	243	231	201	232	S000000234	Ribosomal lysine methyltransferase; specific for monomethylation of Rpl42ap and Rpl42bp (lysine 40); nuclear SET domain containing protein; relocalizes to the cytosol in response to hypoxia [Source:SGD;Acc:S000000234]	II	298292	299950	1	NA	NA	NA
YBR031W	RPL4A	0.0423802	9.47499	0.781074	0.999524	0	586.598	524.103	586.398	616.513	696.557	804.395	3932	3757	3641	3645	4122	4562	S000000235	Ribosomal 60S subunit protein L4A; N-terminally acetylated; homologous to mammalian ribosomal protein L4 and bacterial L4; RPL4A has a paralog, RPL4B, that arose from the whole genome duplication [Source:SGD;Acc:S000000235]	II	300166	301254	1	translation	ribosome	structural constituent of ribosome
YBR032W		0.427207	1.33254	0.384705	0.999524	0	1.19349	1.395	1.28843	0.845697	1.68985	3.5265	8	10	8	5	10	20	S000000236	Dubious open reading frame; unlikely to encode a functional protein, based on available experimental and comparative sequence data [Source:SGD;Acc:S000000236]	II	301519	301821	1	NA	NA	NA
YBR033W	EDS1	0.0411995	6.50544	0.731682	0.999524	0	96.0755	103.23	95.1829	88.629	94.6317	102.974	644	740	591	524	560	584	S000000237	Putative zinc cluster protein, predicted to be a transcription factor; not an essential gene; EDS1 has a paralog, RGT1, that arose from the whole genome duplication [Source:SGD;Acc:S000000237]	II	301944	304703	1	biological_process, transcription, DNA-templated, regulation of transcription, DNA-templated	nucleus, cellular_component	transcription factor activity, sequence-specific DNA binding, DNA binding, sequence-specific DNA binding, zinc ion binding, metal ion binding
YBR034C	HMT1	-0.0626462	7.72903	0.641059	0.999524	0	188.272	182.048	212.43	193.157	220.695	219.701	1262	1305	1319	1142	1306	1246	S000000238	Nuclear SAM-dependent mono- and asymmetric methyltransferase; modifies hnRNPs, including Npl3p and Hrp1p, affecting their activity and nuclear export; methylates U1 snRNP protein Snp1p and ribosomal protein Rps2p; interacts genetically with genes encoding components of Rpd3(L) and this interaction is important for Rpd3 recruitment to the subtelomeric region. [Source:SGD;Acc:S000000238]	II	304930	305976	-1	protein methylation	cytoplasm	protein methyltransferase activity
YBR035C	PDX3	0.122139	6.81887	0.247669	0.999524	0	110.845	122.9	120.629	128.715	104.433	113.906	743	881	749	761	618	646	S000000239	Pyridoxine (pyridoxamine) phosphate oxidase; has homologs in E. coli and Myxococcus xanthus; transcription is under the general control of nitrogen metabolism [Source:SGD;Acc:S000000239]	II	306269	306955	-1	oxidation-reduction process, pyridoxine biosynthetic process	NA	pyridoxamine-phosphate oxidase activity, oxidoreductase activity, acting on the CH-NH2 group of donors, FMN binding
YBR036C	CSG2	0.0586326	8.39648	0.552658	0.999524	0	332.982	327.686	332.899	355.531	297.752	320.559	2232	2349	2067	2102	1762	1818	S000000240	Endoplasmic reticulum membrane protein; required for mannosylation of inositolphosphorylceramide and for growth at high calcium concentrations; protein abundance increases in response to DNA replication stress [Source:SGD;Acc:S000000240]	II	309081	310313	-1	cellular calcium ion homeostasis, glycosphingolipid biosynthetic process	membrane, integral component of membrane, integral component of endoplasmic reticulum membrane, endoplasmic reticulum, endoplasmic reticulum membrane	enzyme regulator activity
YBR037C	SCO1	0.103365	6.77454	0.41822	0.999524	0	120.542	120.807	123.689	135.819	108.15	122.017	808	866	768	803	640	692	S000000241	Copper-binding protein of mitochondrial inner membrane; required for cytochrome c oxidase activity and respiration; may function to deliver copper to cytochrome c oxidase; similar to thioredoxins; SCO1 has a paralog, SCO2, that arose from the whole genome duplication [Source:SGD;Acc:S000000241]	II	310565	311452	-1	copper ion transport, respiratory chain complex IV assembly, cellular copper ion homeostasis	mitochondrial inner membrane	copper ion binding
YBR038W	CHS2	0.135903	7.93071	0.239362	0.999524	0	202.296	214.97	190.688	201.107	217.822	256.553	1356	1541	1184	1189	1289	1455	S000000242	Chitin synthase II; catalyzes transfer of N-acetylglucosamine (GlcNAc) to chitin upon activation of zymogenic form; required for chitin synthesis in the primary septum during cytokinesis; localization regulated by Cdk1p during mitosis; phosphorylation by Dbf2p kinase regulates its dynamics and chitin synthesis during cytokinesis [Source:SGD;Acc:S000000242]	II	311898	314789	1	actomyosin contractile ring contraction, cytokinesis, chitin biosynthetic process	membrane, integral component of membrane, cellular bud neck	transferase activity, transferring glycosyl groups, transferase activity, chitin synthase activity
YBR039W	ATP3	-0.0213432	9.99623	0.857444	0.999524	0	1198.26	1114.19	1150.09	1143.55	977.579	1014.93	8032	7987	7141	6761	5785	5756	S000000243	Gamma subunit of the F1 sector of mitochondrial F1F0 ATP synthase; F1F0 ATP synthase is a large, evolutionarily conserved enzyme complex required for ATP synthesis [Source:SGD;Acc:S000000243]	II	315575	316510	1	transport, ATP biosynthetic process, ATP synthesis coupled proton transport, proton transport, ion transport	membrane, mitochondrial inner membrane, mitochondrion, integral component of membrane, mitochondrial proton-transporting ATP synthase, central stalk, proton-transporting ATP synthase complex, catalytic core F(1)	proton-transporting ATPase activity, rotational mechanism, proton-transporting ATP synthase activity, rotational mechanism
YBR040W	FIG1	0.680564	-0.415631	0.508236	0.999524	0	0.596743	0.279001	0	0	0	0.7053	4	2	0	0	0	4	S000000244	Integral membrane protein required for efficient mating; may participate in or regulate the low affinity Ca2+ influx system, which affects intracellular signaling and cell-cell fusion during mating [Source:SGD;Acc:S000000244]	II	316968	317864	1	cell morphogenesis involved in conjugation with cellular fusion, cytogamy	integral component of membrane, membrane, fungal-type cell wall, mating projection tip	molecular_function
YBR041W	FAT1	-0.0140256	6.5667	0.900378	0.999524	0	90.5557	93.3257	86.8081	85.0771	104.771	101.034	607	669	539	503	620	573	S000000245	Very long chain fatty acyl-CoA synthetase and fatty acid transporter; activates imported fatty acids with a preference for very long lengths (C20-C26); has a separate function in the transport of long chain fatty acids [Source:SGD;Acc:S000000245]	II	318266	320275	1	transport, lipid transport, long-chain fatty acid transport, metabolic process, very long-chain fatty acid metabolic process	membrane, integral component of membrane, lipid particle, endoplasmic reticulum, peroxisome, intrinsic component of the cytoplasmic side of the plasma membrane	long-chain fatty acid transporter activity, catalytic activity, very long-chain fatty acid-CoA ligase activity
YBR042C	CST26	-0.0742384	5.34508	0.543767	0.999524	0	34.7603	39.0601	37.2035	33.4896	44.7811	38.2625	233	280	231	198	265	217	S000000246	Putative transferase involved in phospholipid biosynthesis; required for incorporation of stearic acid into phosphatidylinositol; affects chromosome stability when overexpressed; CST26 has a paralog, YDR018C, that arose from the whole genome duplication [Source:SGD;Acc:S000000246]	II	320416	321609	-1	phospholipid biosynthetic process, metabolic process	membrane, integral component of membrane, lipid particle	transferase activity, transferring acyl groups, transferase activity
YBR043C	QDR3	-0.0291205	6.23551	0.848968	0.999524	0	91.8983	95.2787	90.3513	87.1068	75.3674	70.3537	616	683	561	515	446	399	S000000247	Multidrug transporter of the major facilitator superfamily; member of the 12-spanner drug:H(+) antiporter DHA1 family; has a role in polyamine homeostasis; involved in spore wall asembly; sequence similarity to DTR1 and QDR1, and the triple mutant dtr1 qdr1 qdr3 exhibits reduced dityrosine fluorescence relative to the single mutants; expression is upregulated under polyamine stress; required for …	II	321876	323945	-1	transport, transmembrane transport, drug transmembrane transport, polyamine homeostasis	membrane, integral component of membrane, plasma membrane	drug transmembrane transporter activity, polyamine transmembrane transporter activity
YBR044C	TCM62	-0.0642123	6.85909	0.556395	0.999524	0	121.735	117.599	118.858	115.015	120.486	112.672	816	843	738	680	713	639	S000000248	Protein involved in assembly of the succinate dehydrogenase complex; mitochondrial; putative chaperone [Source:SGD;Acc:S000000248]	II	324341	326059	-1	cellular protein metabolic process	NA	ATP binding
YBR045C	GIP1	-0.16025	4.15845	0.60001	0.999524	0	10.7414	9.20702	14.3338	12.0089	14.1948	14.2823	72	66	89	71	84	81	S000000249	Meiosis-specific regulatory subunit of the Glc7p protein phosphatase; regulates spore wall formation and septin organization, required for expression of some late meiotic genes and for normal localization of Glc7p [Source:SGD;Acc:S000000249]	II	328173	330092	-1	ascospore wall assembly, regulation of phosphoprotein phosphatase activity	prospore membrane, protein phosphatase type 1 complex	protein phosphatase type 1 regulator activity, protein phosphatase 1 binding
YBR046C	ZTA1	-0.109347	6.8227	0.623592	0.999524	0	89.8097	86.0717	106.296	101.653	103.25	88.6915	602	617	660	601	611	503	S000000250	NADPH-dependent quinone reductase; GFP-tagged protein localizes to the cytoplasm and nucleus; has similarity to E. coli quinone oxidoreductase and to human zeta-crystallin [Source:SGD;Acc:S000000250]	II	330507	331511	-1	oxidation-reduction process, cellular response to oxidative stress	nucleus, cytoplasm	oxidoreductase activity, nucleotide binding, zinc ion binding, 2-alkenal reductase [NAD(P)] activity, AU-rich element binding, NADPH:quinone reductase activity
YBR047W	FMP23	-0.395177	5.14278	0.0166165	0.999524	0	29.5388	23.5756	31.4055	19.6202	29.0654	25.0382	198	169	195	116	172	142	S000000251	Putative protein of unknown function; proposed to be involved in iron or copper homeostasis; the authentic, non-tagged protein is detected in highly purified mitochondria in high-throughput studies [Source:SGD;Acc:S000000251]	II	331833	332360	1	biological_process	mitochondrion	molecular_function
YBR048W	RPS11B	0.0487477	9.43556	0.739108	0.999524	0	565.563	547.678	586.237	605.35	784.598	860.995	3791	3926	3640	3579	4643	4883	S000000252	Protein component of the small (40S) ribosomal subunit; homologous to mammalian ribosomal protein S11 and bacterial S17; RPS11B has a paralog, RPS11A, that arose from the whole genome duplication [Source:SGD;Acc:S000000252]	II	332831	333812	1	translation	ribosome, intracellular	structural constituent of ribosome
YBR049C	REB1	-0.0309752	6.98742	0.765622	0.999524	0	109.651	108.113	116.12	108.757	129.105	130.657	735	775	721	643	764	741	S000000253	RNA polymerase I enhancer binding protein; DNA binding protein that binds to genes transcribed by both RNA polymerase I and RNA polymerase II; required for termination of RNA polymerase I transcription; REB1 has a paralog, NSI1, that arose from the whole genome duplication [Source:SGD;Acc:S000000253]	II	334386	336818	-1	NULL	NULL	protein binding, DNA binding
YBR050C	REG2	0.025611	4.54069	0.915204	0.999524	0	30.8814	41.4316	36.8814	35.6884	19.2643	13.4007	207	297	229	211	114	76	S000000254	Regulatory subunit of the Glc7p type-1 protein phosphatase; involved with Reg1p, Glc7p, and Snf1p in regulation of glucose-repressible genes, also involved in glucose-induced proteolysis of maltose permease; REG2 has a paralog, REG1, that arose from the whole genome duplication [Source:SGD;Acc:S000000254]	II	337183	338199	-1	NA	NA	NA
YBR051W		0.675767	1.12371	0.0733318	0.999524	0	2.38697	2.37151	1.93265	2.87537	1.1829	3.5265	16	17	12	17	7	20	S000000255	Dubious open reading frame; unlikely to encode a functional protein, based on available experimental and comparative sequence data; partially overlaps the REG2/YBR050C regulatory subunit of the Glc7p type-1 protein phosphatase [Source:SGD;Acc:S000000255]	II	337988	338338	1	NA	NA	NA
YBR052C	RFS1	0.178278	7.24623	0.161008	0.999524	0	134.267	170.33	172.811	180.303	148.707	164.864	900	1221	1073	1066	880	935	S000000256	Protein of unknown function; member of a flavodoxin-like fold protein family that includes Pst2p and Ycp4p; green fluorescent protein (GFP)-fusion protein localizes to the cytoplasm in a punctate pattern; RFS1 has a paralog, PST2, that arose from the whole genome duplication [Source:SGD;Acc:S000000256]	II	338720	339352	-1	NULL	NULL	oxidoreductase activity, FMN binding
YBR053C		0.0855851	6.53845	0.55742	0.999524	0	100.999	114.53	115.637	124.487	92.6039	89.7494	677	821	718	736	548	509	S000000257	Putative protein of unknown function; induced by cell wall perturbation [Source:SGD;Acc:S000000257]	II	339675	340751	-1	biological_process	cellular_component	molecular_function
YBR054W	YRO2	-0.102551	8.54335	0.687043	0.999524	0	449.496	289.603	494.436	508.433	404.043	447.16	3013	2076	3070	3006	2391	2536	S000000258	Protein of unknown function with similarity to archaeal rhodopsins; the authentic, non-tagged protein is detected in a phosphorylated state in highly purified mitochondria in high-throughput studies; transcriptionally regulated by Haa1p; YRO2 has a paralog, MRH1, that arose from the whole genome duplication [Source:SGD;Acc:S000000258]	II	343101	344135	1	ion transport, biological_process	membrane, mitochondrion, integral component of membrane, cellular bud	molecular_function, ion channel activity
YBR055C	PRP6	-0.122003	5.875	0.267072	0.999524	0	56.6905	58.0321	61.3616	51.7566	64.7213	58.1873	380	416	381	306	383	330	S000000259	Splicing factor; component of the U4/U6-U5 snRNP complex [Source:SGD;Acc:S000000259]	II	344602	347301	-1	RNA processing, mRNA splicing, via spliceosome	nucleus, intracellular	protein binding
YBR056W		-0.0331593	6.80099	0.833815	0.999524	0	121.586	121.365	137.379	139.202	102.912	93.8049	815	870	853	823	609	532	S000000260	Putative glycoside hydrolase of the mitochondrial intermembrane space [Source:SGD;Acc:S000000260]	II	347879	349384	1	carbohydrate metabolic process, biological_process, metabolic process	cytoplasm	hydrolase activity, hydrolase activity, acting on glycosyl bonds, catalytic activity, molecular_function, cation binding
YBR056W-A		0.568757	0.118731	0.369928	0.999524	0	0.447557	0.697502	0.322108	0.676557	0.506955	0.528975	3	5	2	4	3	3	S000028736	Protein of unknown function; mRNA identified as translated by ribosome profiling data; partially overlaps dubious ORF YBR056C-B; YBR056W-A has a paralog, YDR034W-B, that arose from the whole genome duplication [Source:SGD;Acc:S000028736]	II	351255	351455	1	NA	NA	NA
YBR057C	MUM2	0.0301065	6.02308	0.74968	0.999524	0	68.0286	71.0057	68.1259	69.0089	66.4112	66.8272	456	509	423	408	393	379	S000000261	Protein essential for meiotic DNA replication and sporulation; cytoplasmic protein; subunit of the MIS complex which controls mRNA methylation during during the induction of sporulation; also interacts with Orc2p, which is a component of the origin recognition complex [Source:SGD;Acc:S000000261]	II	352193	353293	-1	meiotic nuclear division, premeiotic DNA replication	cytoplasm	molecular_function
YBR058C	UBP14	-0.0759633	6.15512	0.477996	0.999524	0	82.2013	80.6312	86.486	75.6053	69.6219	69.6484	551	578	537	447	412	395	S000000262	Ubiquitin-specific protease; specifically disassembles unanchored ubiquitin chains; involved in fructose-1,6-bisphosphatase (Fbp1p) degradation; similar to human isopeptidase T [Source:SGD;Acc:S000000262]	II	353672	356017	-1	ubiquitin-dependent protein catabolic process, proteolysis, proteasome-mediated ubiquitin-dependent protein catabolic process, protein deubiquitination, negative regulation of gluconeogenesis	nucleus, cytoplasm	hydrolase activity, cysteine-type peptidase activity, protein binding, zinc ion binding, peptidase activity, metal ion binding, ubiquitin-specific protease activity, omega peptidase activity, obsolete ubiquitin thiolesterase activity
YBR058C-A	TSC3	0.15149	4.79611	0.350862	0.999524	0	22.0795	29.4346	25.2855	21.1424	30.4173	36.323	148	211	157	125	180	206	S000007521	Protein that stimulates the activity of serine palmitoyltransferase; involved in sphingolipid biosynthesis; Lcb1p and Lcb2p are the two components of serine palmitoyltransferase [Source:SGD;Acc:S000007521]	II	356324	356566	-1	NA	NA	NA
YBR059C	AKL1	0.0973962	6.80388	0.458662	0.999524	0	100.551	102.254	128.36	130.914	112.206	132.773	674	733	797	774	664	753	S000000263	Ser-Thr protein kinase; member (with Ark1p and Prk1p) of the Ark kinase family; involved in endocytosis and actin cytoskeleton organization [Source:SGD;Acc:S000000263]	II	356861	360187	-1	regulation of endocytosis, protein phosphorylation, phosphorylation, actin cytoskeleton organization	cytoplasm, cellular bud neck	protein serine/threonine kinase activity, protein kinase activity, transferase activity, transferring phosphorus-containing groups, kinase activity, nucleotide binding, ATP binding, transferase activity
YBR060C	ORC2	0.00568955	5.78582	0.955588	0.999524	0	50.2756	51.4756	47.3499	47.8664	52.5544	51.3106	337	369	294	283	311	291	S000000264	Subunit of the origin recognition complex (ORC); ORC directs DNA replication by binding to replication origins and is also involved in transcriptional silencing; interacts with Spp1p and with trimethylated histone H3; phosphorylated by Cdc28p [Source:SGD;Acc:S000000264]	II	360652	362514	-1	DNA replication initiation, chromatin silencing at telomere, chromatin silencing at silent mating-type cassette, DNA replication, histone H3-K4 methylation, pre-replicative complex assembly involved in nuclear cell cycle DNA replication	nucleus, nuclear pre-replicative complex, DNA replication preinitiation complex, origin recognition complex, nuclear origin of replication recognition complex	chromatin binding, DNA binding, DNA replication origin binding
YBR061C	TRM7	-0.0584246	5.71083	0.684184	0.999524	0	48.7837	36.8281	47.9941	46.5133	39.5425	47.9604	327	264	298	275	234	272	S000000265	2'-O-ribose methyltransferase; methylates the 2'-O-ribose of tRNA-Phe, tRNA-Trp, and tRNA-Leu at positions C32 and N34 of the tRNA anticodon loop; crucial biological role likely modification of tRNA-Phe; interacts with Trm732p and Rtt10p in 2'-O-methylation of C32 and N34 substrate tRNAs, respectively [Source:SGD;Acc:S000000265]	II	364787	365719	-1	methylation	NA	nucleic acid binding, methyltransferase activity
YBR062C		-0.149714	4.777	0.341014	0.999524	0	25.9583	28.1791	30.7613	28.5845	24.3339	16.3982	174	202	191	169	144	93	S000000266	Protein of unknown function that interacts with Msb2p; may play a role in activation of the filamentous growth pathway [Source:SGD;Acc:S000000266]	II	365976	366600	-1	biological_process	cellular_component	protein binding, molecular_function, zinc ion binding, metal ion binding
YBR063C		-0.243041	4.31368	0.101338	0.999524	0	19.2449	15.903	15.4612	14.0386	19.7713	16.0456	129	114	96	83	117	91	S000000267	Putative protein of unknown function; YBR063C is not an essential gene [Source:SGD;Acc:S000000267]	II	366970	368184	-1	biological_process	membrane, cellular_component, integral component of membrane	molecular_function
YBR065C	ECM2	-0.267319	4.39228	0.0574206	0.999524	0	26.555	20.367	21.0981	19.6202	22.306	18.1615	178	146	131	116	132	103	S000000269	Pre-mRNA splicing factor; facilitates the cooperative formation of U2/U6 helix II in association with stem II in the spliceosome, function may be regulated by Slu7p [Source:SGD;Acc:S000000269]	II	368584	369678	-1	RNA splicing, mRNA processing, mRNA splicing, via spliceosome	nucleus, spliceosomal complex	RNA binding, molecular_function
YBR066C	NRG2	0.0220722	3.88285	0.913743	0.999524	0	14.6202	19.3905	16.5886	12.3472	14.3637	14.4587	98	139	103	73	85	82	S000000270	Transcriptional repressor; mediates glucose repression and negatively regulates filamentous growth; activated in stochastic pulses of nuclear localization in response to low glucose [Source:SGD;Acc:S000000270]	II	370037	370699	-1	invasive growth in response to glucose limitation, transcription, DNA-templated, regulation of transcription, DNA-templated, pseudohyphal growth, biofilm formation	nucleus, intracellular	nucleic acid binding, DNA binding, zinc ion binding, metal ion binding
YBR067C	TIP1	0.256426	10.2497	0.48936	0.999524	0	1744.43	1836.1	1745.99	2142.15	606.657	855	11693	13162	10841	12665	3590	4849	S000000271	Major cell wall mannoprotein with possible lipase activity; transcription is induced by heat- and cold-shock; member of the Srp1p/Tip1p family of serine-alanine-rich proteins [Source:SGD;Acc:S000000271]	II	372103	372735	-1	response to stress	NA	NA
YBR068C	BAP2	0.0490718	9.94856	0.704959	0.999524	0	1055.64	1030.21	1112.08	1091.96	945.472	1092.86	7076	7385	6905	6456	5595	6198	S000000272	High-affinity leucine permease; functions as a branched-chain amino acid permease involved in uptake of leucine, isoleucine and valine; contains 12 predicted transmembrane domains; BAP2 has a paralog, BAP3, that arose from the whole genome duplication [Source:SGD;Acc:S000000272]	II	373861	375690	-1	transport, transmembrane transport, amino acid transmembrane transport, amino acid transport	membrane, integral component of membrane, plasma membrane	amino acid transmembrane transporter activity
YBR069C	TAT1	-0.0234531	9.12674	0.898065	0.999524	0	739.812	687.318	741.332	725.27	524.868	555.776	4959	4927	4603	4288	3106	3152	S000000273	Amino acid transporter for valine, leucine, isoleucine, and tyrosine; low-affinity tryptophan and histidine transporter; overexpression confers FK506 and FTY720 resistance; protein abundance increases in response to DNA replication stress [Source:SGD;Acc:S000000273]	II	376574	378433	-1	transport, transmembrane transport, amino acid transmembrane transport, amino acid transport	membrane, integral component of membrane	amino acid transmembrane transporter activity
YBR070C	ALG14	0.0921944	5.43645	0.398534	0.999524	0	38.6391	45.0586	37.0424	42.9614	48.6677	44.0813	259	323	230	254	288	250	S000000274	Component of UDP-GlcNAc transferase; required for the second step of dolichyl-linked oligosaccharide synthesis; anchors the catalytic subunit Alg13p to the ER membrane; similar to bacterial and human glycosyltransferases [Source:SGD;Acc:S000000274]	II	379221	379934	-1	dolichol-linked oligosaccharide biosynthetic process	nucleus, integral component of membrane, membrane, integral component of endoplasmic reticulum membrane, nuclear outer membrane-endoplasmic reticulum membrane network, nuclear membrane, UDP-N-acetylglucosamine transferase complex, obsolete membrane fraction, intrinsic component of endoplasmic reticulum membrane, endoplasmic reticulum, endoplasmic reticulum membrane	protein anchor, N-acetylglucosaminyldiphosphodolichol N-acetylglucosaminyltransferase activity
YBR071W		0.0164009	6.76634	0.885632	0.999524	0	110.248	119.97	114.993	117.044	130.457	122.722	739	860	714	692	772	696	S000000275	Protein of unknown function found in the cytoplasm and bud neck; mRNA expression may be regulated by the cell cycle and/or cell wall stress; overexpression of YBR071W affects endocytic protein trafficking [Source:SGD;Acc:S000000275]	II	380411	381046	1	biological_process	cytoplasm, cellular bud neck	molecular_function
YBR072W	HSP26	0.559469	6.96866	0.26647	0.999524	0	134.565	100.998	155.256	278.911	37.8527	78.4646	902	724	964	1649	224	445	S000000276	Small heat shock protein (sHSP) with chaperone activity; forms hollow, sphere-shaped oligomers that suppress unfolded proteins aggregation; long-lived protein that is preferentially retained in mother cells and forms cytoplasmic foci; oligomer activation requires heat-induced conformational change; also has mRNA binding activity [Source:SGD;Acc:S000000276]	II	382030	382674	1	NA	NA	NA
YBR073W	RDH54	0.0255948	6.19668	0.851145	0.999524	0	68.7746	76.5857	62.8111	66.4718	82.6337	74.9381	461	549	390	393	489	425	S000000277	DNA-dependent ATPase; DNA recombination/repair translocase, supercoils DNA and promotes DNA strand opening; stimulates strand exchange by modifying dsDNA topology; involved in recombinational repair of DNA double-strand breaks (DSBs) during mitosis and meiosis; phosphorylated in Mec1p-, Rad53p-dependent way in response to one DSB; contributes to remodelling of nucleosomes; proposed to be involved…	II	383112	385988	1	NULL	NULL	nucleic acid binding, ATP binding, DNA binding, helicase activity
YBR074W	PFF1	-0.090069	6.63097	0.294766	0.999524	0	108.458	98.6267	104.846	93.1958	97.1665	99.9763	727	707	651	551	575	567	S000000278	Multi-spanning vacuolar membrane protease; glycosylated transmembrane protein bearing homology to the M28 family of metalloproteases; has a lumenal-facing protease domain; proposed role in vacuole physiology [Source:SGD;Acc:S000000278]	II	386286	389216	1	biological_process, proteolysis	membrane, cellular_component, integral component of membrane	hydrolase activity, molecular_function, metallopeptidase activity, peptidase activity
YBR076C-A		0.0635879	2.19036	0.825408	0.999524	0	2.53616	3.76651	3.70424	3.55193	4.90057	4.2318	17	27	23	21	29	24	S000028533	Dubious open reading frame; unlikely to encode a functional protein, based on available experimental and comparative sequence data; partially overlaps verified gene ECM8; identified by fungal homology and RT-PCR [Source:SGD;Acc:S000028533]	II	391351	391617	-1	NA	NA	NA
YBR076W	ECM8	-0.521136	0.76088	0.24204	0.999524	0	2.0886	1.2555	1.28843	1.18398	1.1829	0.7053	14	9	8	7	7	4	S000000280	Non-essential protein of unknown function [Source:SGD;Acc:S000000280]	II	390227	391291	1	fungal-type cell wall organization	cellular_component	molecular_function
YBR077C	SLM4	-0.0411744	5.01881	0.733124	0.999524	0	32.5225	30.6901	34.4656	36.1958	31.9382	29.4463	218	220	214	214	189	167	S000000281	Component of the EGO and GSE complexes; essential for integrity and function of EGO; EGO is involved in the regulation of microautophagy and GSE is required for proper sorting of amino acid permease Gap1p; gene exhibits synthetic genetic interaction with MSS4 [Source:SGD;Acc:S000000281]	II	391805	392293	-1	NA	NA	NA
YBR078W	ECM33	-0.00797706	10.9912	0.95707	0.999524	0	1953.74	1838.06	1802.84	1769.87	1995.88	2110.08	13096	13176	11194	10464	11811	11967	S000000282	GPI-anchored protein of unknown function; possible role in apical bud growth; GPI-anchoring on the plasma membrane crucial to function; phosphorylated in mitochondria; similar to Sps2p; ECM33 has a paralog, PST1, that arose from the whole genome duplication [Source:SGD;Acc:S000000282]	II	393123	394742	1	fungal-type cell wall organization	mitochondrion, membrane, obsolete membrane fraction, fungal-type cell wall, anchored component of membrane, cell wall, plasma membrane, obsolete plasma membrane enriched fraction, extracellular region	molecular_function
YBR079C	RPG1	-0.0801756	9.31171	0.522672	0.999524	0	638.813	598.596	596.866	544.798	657.521	647.818	4282	4291	3706	3221	3891	3674	S000000283	eIF3a subunit of the eukaryotic translation initiation factor 3 (eIF3); subunit of the core complex of eIF3; essential for translation; part of a Prt1p-Rpg1p-Nip1p subcomplex that stimulates binding of mRNA and tRNA(i)Met to ribosomes; involved in translation reinitiation [Source:SGD;Acc:S000000283]	II	395383	398277	-1	NULL	NULL	protein binding
YBR080C	SEC18	-0.0516197	7.05878	0.539871	0.999524	0	146.053	139.082	139.312	142.077	139.92	129.246	979	997	865	840	828	733	S000000284	AAA ATPase and SNARE disassembly chaperone; required for vesicular transport between ER and Golgi, the 'priming' step in homotypic vacuole fusion, autophagy, and protein secretion; releases Sec17p from SNAP complexes; has similarity to mammalian N-ethylmaleimide-sensitive factor (NSF) [Source:SGD;Acc:S000000284]	II	398614	400890	-1	NULL	NULL	binding, nucleoside-triphosphatase activity, nucleotide binding, ATP binding
YBR081C	SPT7	0.00678068	6.38033	0.939216	0.999524	0	82.6488	89.1407	86.8081	82.7091	83.4787	81.8148	554	639	539	489	494	464	S000000285	Subunit of the SAGA transcriptional regulatory complex; involved in proper assembly of the complex; also present as a C-terminally truncated form in the SLIK/SALSA transcriptional regulatory complex [Source:SGD;Acc:S000000285]	II	401253	405251	-1	NULL	NULL	protein binding
YBR082C	UBC4	0.0725084	8.07268	0.543447	0.999524	0	194.389	209.111	232.562	249.65	198.727	198.895	1303	1499	1444	1476	1176	1128	S000000286	Ubiquitin-conjugating enzyme (E2); key E2 partner with Ubc1p for the anaphase-promoting complex (APC); mediates degradation of abnormal or excess proteins, including calmodulin and histone H3; regulates levels of DNA Polymerase-{alpha} to promote efficient and accurate DNA replication; interacts with many SCF ubiquitin protein ligases; component of the cellular stress response; UBC4 has a paralog…	II	406628	407169	-1	response to stress, protein ubiquitination, protein monoubiquitination, protein polyubiquitination, ubiquitin-dependent protein catabolic process via the multivesicular body sorting pathway	proteasome complex	ubiquitin binding, ubiquitin-protein transferase activity, nucleotide binding, ligase activity, ATP binding, acid-amino acid ligase activity
YBR083W	TEC1	0.255069	6.45143	0.141191	0.999524	0	88.3179	112.716	80.2049	97.2551	77.2262	82.6964	592	808	498	575	457	469	S000000287	Transcription factor targeting filamentation genes and Ty1 expression; Ste12p activation of most filamentation gene promoters depends on Tec1p and Tec1p transcriptional activity is dependent on its association with Ste12p; binds to TCS elements upstream of filamentation genes, which are regulated by Tec1p/Ste12p/Dig1p complex; competes with Dig2p for binding to Ste12p/Dig1p; positive regulator of…	II	409169	410629	1	regulation of transcription, DNA-templated	nucleus	transcription factor activity, sequence-specific DNA binding
YBR084C-A	RPL19A	-0.0350711	9.84956	0.790947	0.999524	0	775.318	707.127	816.061	802.228	981.466	1011.22	5197	5069	5067	4743	5808	5735	S000002156	Ribosomal 60S subunit protein L19A; rpl19a and rpl19b single null mutations result in slow growth, while the double null mutation is lethal; homologous to mammalian ribosomal protein L19, no bacterial homolog; RPL19A has a paralog, RPL19B, that arose from the whole genome duplication [Source:SGD;Acc:S000002156]	II	414186	415261	-1	translation	ribosome, intracellular	structural constituent of ribosome
YBR084W	MIS1	-0.0653895	7.8688	0.592499	0.999524	0	209.606	186.651	185.373	177.427	241.142	246.15	1405	1338	1151	1049	1427	1396	S000000288	Mitochondrial C1-tetrahydrofolate synthase; involved in interconversion between different oxidation states of tetrahydrofolate (THF); provides activities of formyl-THF synthetase, methenyl-THF cyclohydrolase, and methylene-THF dehydrogenase [Source:SGD;Acc:S000000288]	II	411054	413981	1	oxidation-reduction process, nucleobase-containing compound metabolic process, methionine biosynthetic process, cellular amino acid biosynthetic process, one-carbon metabolic process, histidine biosynthetic process, folic acid-containing compound biosynthetic process, purine nucleotide biosynthetic process, metabolic process, folic acid biosynthetic process	mitochondrion	hydrolase activity, oxidoreductase activity, methenyltetrahydrofolate cyclohydrolase activity, methylenetetrahydrofolate dehydrogenase (NADP+) activity, formate-tetrahydrofolate ligase activity, nucleotide binding, ligase activity, ATP binding, catalytic activity, methionyl-tRNA formyltransferase activity
YBR085C-A		0.0999957	6.33059	0.51511	0.999524	0	79.0684	90.1172	90.5124	102.498	72.6636	67.8851	530	646	562	606	430	385	S000007522	Protein of unknown function; green fluorescent protein (GFP)-fusion protein localizes to the cytoplasm and to the nucleus; protein abundance increases in response to DNA replication stress [Source:SGD;Acc:S000007522]	II	418907	419164	-1	biological_process	nucleus, cytoplasm	molecular_function
YBR085W	AAC3	0.109092	1.64743	0.765387	0.999524	0	1.64104	2.23201	1.28843	1.52225	3.54869	3.17385	11	16	8	9	21	18	S000000289	Mitochondrial inner membrane ADP/ATP translocator; exchanges cytosolic ADP for mitochondrially synthesized ATP; expressed under anaerobic conditions; similar to Aac1p; has roles in maintenance of viability and in respiration; AAC3 has a paralog, PET9, that arose from the whole genome duplication [Source:SGD;Acc:S000000289]	II	415983	416906	1	transport, anaerobic respiration, heme transport, heme biosynthetic process, transmembrane transport	membrane, mitochondrial inner membrane, mitochondrion, integral component of membrane	binding, transporter activity, ATP:ADP antiporter activity
YBR086C	IST2	0.0675682	8.49232	0.548756	0.999524	0	331.341	315.689	339.663	367.709	307.722	341.718	2221	2263	2109	2174	1821	1938	S000000290	Cortical ER protein involved in ER-plasma membrane tethering; one of 6 proteins (Ist2p, Scs2p, Scs22p, Tcb1p, Tcb2p, Tcb3p) that connect ER to the plasma membrane (PM) and regulate PM phosphatidylinositol-4-phosphate (PI4P) levels by controlling access of Sac1p phosphatase to its substrate PI4P in the PM; localizes to the mother cell in small-budded cells and to the bud in medium- and large-budde…	II	420201	423041	-1	NA	NA	NA
YBR087W	RFC5	-0.0875045	5.65877	0.497694	0.999524	0	46.9935	52.1731	48.4773	44.6528	52.0474	42.1417	315	374	301	264	308	239	S000000291	Subunit of heteropentameric Replication factor C (RF-C); RF-C is a DNA binding protein and ATPase that acts as a clamp loader of the proliferating cell nuclear antigen (PCNA) processivity factor for DNA polymerases delta and epsilon [Source:SGD;Acc:S000000291]	II	423765	424829	1	DNA replication	nucleus	nucleoside-triphosphatase activity, nucleotide binding, ATP binding, DNA binding
YBR088C	POL30	0.0394164	5.12721	0.829167	0.999524	0	24.914	29.5741	30.9224	25.7092	33.2901	36.6756	167	212	192	152	197	208	S000000292	Proliferating cell nuclear antigen (PCNA); functions as the sliding clamp for DNA polymerase delta; may function as a docking site for other proteins required for mitotic and meiotic chromosomal DNA replication and for DNA repair [Source:SGD;Acc:S000000292]	II	424990	425766	-1	regulation of DNA replication	PCNA complex	DNA binding, DNA polymerase processivity factor activity
YBR089C-A	NHP6B	0.303119	5.9828	0.109881	0.999524	0	69.3713	79.6547	63.6163	75.0979	46.9779	66.8272	465	571	395	444	278	379	S000002157	High-mobility group (HMG) protein; binds to and remodels nucleosomes; involved in recruiting FACT and other chromatin remodelling complexes to the chromosomes; functionally redundant with Nhp6Ap; required for transcriptional initiation fidelity of some tRNA genes; homologous to mammalian HMGB1 and HMGB2; NHP6B has a paralog, NHP6A, that arose from the whole genome duplication [Source:SGD;Acc:S000…	II	426190	426489	-1	cellular response to DNA damage stimulus, chromatin remodeling, transcription, DNA-templated, regulation of transcription, DNA-templated, DNA repair, transcription from RNA polymerase II promoter, RNA polymerase III transcriptional preinitiation complex assembly	nucleus, chromosome	nucleosome binding, protein binding, DNA binding, bending, DNA binding, sequence-specific DNA binding
YBR089W		0.351228	1.13338	0.371112	0.999524	0	1.64104	2.23201	0.966324	2.87537	3.04173	2.1159	11	16	6	17	18	12	S000000293	Dubious open reading frame; unlikely to encode a functional protein, based on available experimental and comparative sequence data; almost completely overlaps the verified gene POL30 [Source:SGD;Acc:S000000293]	II	425183	425782	1	NA	NA	NA
YBR090C		0.312908	4.6005	0.127606	0.999524	0	27.301	33.4801	28.8287	38.5638	21.6301	24.8618	183	240	179	228	128	141	S000000294	Putative protein of unknown function; green fluorescent protein (GFP)-fusion protein localizes to the cytoplasm and nucleus [Source:SGD;Acc:S000000294]	II	426333	427058	-1	biological_process	membrane, nucleus, cytoplasm, integral component of membrane	molecular_function
YBR091C	TIM12	0.027319	4.40005	0.855866	0.999524	0	22.6762	23.8546	22.2255	21.819	22.475	22.9223	152	171	138	129	133	130	S000000295	Essential protein of the inner mitochondrial membrane; peripherally localized; component of the TIM22 complex, which is a twin-pore translocase that mediates insertion of numerous multispanning inner membrane proteins [Source:SGD;Acc:S000000295]	II	427155	427484	-1	protein import into mitochondrial inner membrane, protein targeting to mitochondrion	mitochondrial intermembrane space protein transporter complex	NA
YBR093C	PHO5	0.20168	4.79898	0.0726391	0.999524	0	24.914	31.8061	27.2181	27.0623	27.3756	32.2675	167	228	169	160	162	183	S000000297	Repressible acid phosphatase; 1 of 3 repressible acid phosphatases that also mediates extracellular nucleotide-derived phosphate hydrolysis; secretory pathway derived cell surface glycoprotein; induced by phosphate starvation and coordinately regulated by PHO4 and PHO2 [Source:SGD;Acc:S000000297]	II	429548	430951	-1	NULL	NULL	phosphatase activity, acid phosphatase activity
YBR094W	PBY1	-0.0366167	5.80836	0.688159	0.999524	0	61.7629	57.8926	54.2752	57.5074	53.0613	49.371	414	415	337	340	314	280	S000000298	Putative tubulin tyrosine ligase associated with P-bodies; forms cytoplasmic foci upon DNA replication stress [Source:SGD;Acc:S000000298]	II	432036	434297	1	cellular protein modification process	NA	hydrolase activity, tubulin-tyrosine ligase activity
YBR095C	RXT2	-0.0178466	5.45925	0.857272	0.999524	0	46.9935	45.0586	46.3836	44.4836	41.0634	43.1996	315	323	288	263	243	245	S000000299	Component of the histone deacetylase Rpd3L complex; possibly involved in cell fusion and invasive growth; relocalizes to the cytosol in response to hypoxia [Source:SGD;Acc:S000000299]	II	434406	435698	-1	NA	NA	NA
YBR097W	VPS15	-0.0177395	4.79692	0.896922	0.999524	0	32.97	31.6666	29.956	33.8279	30.9243	27.1541	221	227	186	200	183	154	S000000301	Serine/threonine protein kinase involved in vacuolar protein sorting; functions as a membrane-associated complex with Vps34p; active form recruits Vps34p to the Golgi membrane; interacts with the GDP-bound form of Gpa1p; myristoylated; a fraction is localized, with Vps34p, to nuclear pores at nucleus-vacuole junctions and may facilitate transcription elongation for genes positioned at the nuclear…	II	436951	441315	1	transport, late endosome to vacuole transport, pexophagy, protein targeting to vacuole, macroautophagy, protein phosphorylation, protein transport, phosphorylation, vacuole inheritance, inositol lipid-mediated signaling, protein retention in Golgi apparatus	mitochondrion, membrane, phosphatidylinositol 3-kinase complex, class III, type I, endosome membrane, Golgi membrane, Golgi apparatus, endosome, phosphatidylinositol 3-kinase complex, class III, type II	binding, ubiquitin binding, protein serine/threonine kinase activity, protein kinase activity, transferase activity, transferring phosphorus-containing groups, kinase activity, nucleotide binding, ATP binding, transferase activity
YBR098W	MMS4	-0.030978	4.7112	0.817166	0.999524	0	24.3173	26.2261	25.1244	24.1869	25.5168	22.7459	163	188	156	143	151	129	S000000302	Subunit of structure-specific Mms4p-Mus81p endonuclease; cleaves branched DNA; involved in recombination, DNA repair, and joint molecule formation/resolution during meiotic recombination; phosphorylation of the non-catalytic subunit Mms4p by Cdc28p and Cdc5p during mitotic cell cycle activates the function of Mms4p-Mus81p [Source:SGD;Acc:S000000302]	II	441515	443590	1	meiotic nuclear division, cellular response to DNA damage stimulus, DNA repair, DNA recombination, resolution of meiotic recombination intermediates, reciprocal meiotic recombination, DNA topological change, DNA metabolic process, regulation of reciprocal meiotic recombination	nucleus, Holliday junction resolvase complex	hydrolase activity, nuclease activity, endonuclease activity, transcription coactivator activity, DNA binding, metal ion binding, crossover junction endodeoxyribonuclease activity
YBR101C	FES1	-0.011085	7.06148	0.953055	0.999524	0	121.885	122.76	119.985	122.626	79.0851	73.7039	817	880	745	725	468	418	S000000305	Hsp70 (Ssa1p) nucleotide exchange factor; required for the release of misfolded proteins from the Hsp70 system to the Ub-proteasome machinery for destruction; cytosolic homolog of Sil1p, which is the nucleotide exchange factor for BiP (Kar2p) in the endoplasmic reticulum; protein abundance increases in response to DNA replication stress [Source:SGD;Acc:S000000305]	II	443821	444693	-1	regulation of translation, cytoplasmic translation	cytoplasm, cytosol, cytosolic ribosome	binding, adenyl-nucleotide exchange factor activity
YBR102C	EXO84	-0.0344288	5.48399	0.754669	0.999524	0	48.6345	44.5006	40.1025	46.3442	45.795	40.5548	326	319	249	274	271	230	S000000306	Exocyst subunit with dual roles in exocytosis and spliceosome assembly; subunit of the the exocyst complex which mediates polarized targeting and tethering of post-Golgi secretory vesicles to active sites of exocytosis at the plasma membrane (PM) prior to SNARE-mediated fusion; required for exocyst assembly and targeting the complex to specific sites on the bud tip PM; associates the U1 snRNP; ro…	II	445062	447323	-1	transport, protein transport, exocytosis, spliceosomal complex assembly	cellular bud tip, cytoplasmic vesicle, cellular bud, cellular bud neck, mating projection tip, incipient cellular bud site, transport vesicle, exocyst	molecular_function
YBR103W	SIF2	0.0683103	5.79756	0.461409	0.999524	0	60.5694	66.6812	58.7847	56.4925	56.779	61.1848	406	478	365	334	336	347	S000000307	WD40 repeat-containing subunit of Set3C histone deacetylase complex; complex represses early/middle sporulation genes; antagonizes telomeric silencing; binds specifically to the Sir4p N-terminus [Source:SGD;Acc:S000000307]	II	447709	449316	1	NULL	NULL	protein binding
YBR104W	YMC2	-0.000936664	4.79674	0.996821	0.999524	0	16.2612	15.624	16.2665	19.2819	28.5585	26.0961	109	112	101	114	169	148	S000000308	Putative mitochondrial inner membrane transporter; proposed role in oleate metabolism and glutamate biosynthesis; member of the mitochondrial carrier (MCF) family; YMC2 has a paralog, YMC1, that arose from the whole genome duplication [Source:SGD;Acc:S000000308]	II	449667	450656	1	transport, mitochondrial transport, transmembrane transport	membrane, mitochondrial inner membrane, mitochondrion, integral component of membrane	organic acid transmembrane transporter activity
YBR105C	VID24	0.152459	6.46125	0.544781	0.999524	0	54.1544	56.9161	102.591	131.76	125.049	126.072	363	408	637	779	740	715	S000000309	GID Complex regulatory subunit; binds GID Complex in response to glucose through interactions with complex member Vid28p; regulates fructose-1,6-bisphosphatase (FBPase) targeting to the vacuole; promotes proteasome-dependent catabolite degradation of FBPase; peripheral membrane protein located at Vid (vacuole import and degradation) vesicles [Source:SGD;Acc:S000000309]	II	450881	451969	-1	transport, protein targeting to vacuole, vesicle-mediated transport, protein catabolic process in the vacuole, protein transport, proteasome-mediated ubiquitin-dependent protein catabolic process, vesicle fusion with vacuole, negative regulation of gluconeogenesis	membrane, cytoplasmic vesicle membrane, cytoplasmic membrane-bounded vesicle, cytoplasmic vesicle, extrinsic component of membrane, GID complex	molecular_function
YBR106W	PHO88	0.0294622	8.81543	0.809117	0.999524	0	390.568	379.72	402.635	432.658	422.463	428.999	2618	2722	2500	2558	2500	2433	S000000310	Probable membrane protein; involved in phosphate transport; role in the maturation of secretory proteins; pho88 pho86 double null mutant exhibits enhanced synthesis of repressible acid phosphatase at high inorganic phosphate concentrations [Source:SGD;Acc:S000000310]	II	452658	453224	1	NA	NA	NA
YBR107C	IML3	-0.0658742	5.0585	0.641501	0.999524	0	26.7042	21.483	25.4465	25.8783	27.7136	29.4463	179	154	158	153	164	167	S000000311	Outer kinetochore protein and component of the Ctf19 complex; involved in the establishment of pericentromeric cohesion during mitosis; prevents non-disjunction of sister chromatids during meiosis II; forms a stable complex with Chl4p; required for localization of Sgo1p to pericentric sites during meiosis I; orthologous to human centromere constitutive-associated network (CCAN) subunit CENP-L and…	II	453793	454530	-1	NA	NA	NA
YBR108W	AIM3	0.0442539	5.70671	0.639972	0.999524	0	53.4085	52.4521	56.691	60.5519	54.2442	56.7767	358	376	352	358	321	322	S000000312	Protein that inhibits barbed-end actin filament elongation; interacts with Rvs167p; null mutant is viable and displays elevated frequency of mitochondrial genome loss [Source:SGD;Acc:S000000312]	II	454822	457665	1	actin cortical patch assembly	membrane, membrane raft, actin cortical patch	molecular_function
YBR109C	CMD1	-0.0418231	7.37158	0.709912	0.999524	0	164.403	167.819	175.71	168.632	148.538	138.591	1102	1203	1091	997	879	786	S000000313	Calmodulin; Ca++ binding protein that regulates Ca++ independent processes (mitosis, bud growth, actin organization, endocytosis, etc.) and Ca++ dependent processes (stress-activated pathways), targets include Nuf1p, Myo2p and calcineurin [Source:SGD;Acc:S000000313]	II	457919	458362	-1	receptor-mediated endocytosis, cell budding, cytoskeleton organization, karyogamy involved in conjugation with cellular fusion, spindle pole body organization, lysosomal microautophagy, transcription factor import into nucleus, NLS-bearing protein import into nucleus, phosphatidylinositol biosynthetic process, vacuole fusion, non-autophagic	nucleus, cytoplasm, cellular bud tip, cellular bud neck, spindle pole body, mating projection tip, cytoskeleton, incipient cellular bud site, central plaque of spindle pole body	calcium ion binding, protein binding, calcium-dependent protein binding
YBR109W-A		-0.389061	1.32337	0.242846	0.999524	0	2.98371	2.23201	2.89897	1.69139	2.02782	2.1159	20	16	18	10	12	12	S000028737	Putative protein of unknown function; questionable ORF from MIPS [Source:SGD;Acc:S000028737]	II	458608	458832	1	NA	NA	NA
YBR110W	ALG1	-0.00847422	6.51992	0.936189	0.999524	0	103.535	100.44	92.7671	103.682	93.9557	84.8123	694	720	576	613	556	481	S000000314	Mannosyltransferase; involved in asparagine-linked glycosylation in the endoplasmic reticulum (ER); essential for viability, mutation is functionally complemented by human ortholog [Source:SGD;Acc:S000000314]	II	458872	460221	1	oligosaccharide-lipid intermediate biosynthetic process, protein N-linked glycosylation, biosynthetic process	membrane, integral component of membrane, endoplasmic reticulum, endoplasmic reticulum membrane	chitobiosyldiphosphodolichol beta-mannosyltransferase activity, beta-1,4-mannosyltransferase activity, transferase activity, transferring glycosyl groups, transferase activity
YBR111C	YSA1	0.0680352	7.10528	0.586005	0.999524	0	150.976	145.22	149.78	173.706	146.341	149.524	1012	1041	930	1027	866	848	S000000315	Nudix hydrolase family member with ADP-ribose pyrophosphatase activity; shown to metabolize O-acetyl-ADP-ribose to AMP and acetylated ribose 5'-phosphate [Source:SGD;Acc:S000000315]	II	461178	461873	-1	ribose phosphate metabolic process	mitochondrion, nucleus, cytoplasm	hydrolase activity, metal ion binding, ADP-ribose diphosphatase activity
YBR111W-A	SUS1	-0.10354	4.28287	0.504652	0.999524	0	22.3778	24.6916	21.2591	18.9436	21.4611	16.9272	150	177	132	112	127	96	S000028510	Component of both the SAGA histone acetylase and TREX-2 complexes; interacts with RNA polymerase II; involved in mRNA export coupled transcription activation and elongation; involved in post-transcriptional tethering of active genes to the nuclear periphery and to non-nascent mRNP [Source:SGD;Acc:S000028510]	II	462139	462579	1	NA	NA	NA
YBR112C	CYC8	0.0713194	7.86355	0.520334	0.999524	0	221.391	242.87	253.821	255.062	244.859	257.611	1484	1741	1576	1508	1449	1461	S000000316	General transcriptional co-repressor; acts together with Tup1p; also acts as part of a transcriptional co-activator complex that recruits the SWI/SNF and SAGA complexes to promoters; can form the prion [OCT+] [Source:SGD;Acc:S000000316]	II	462870	465770	-1	nucleosome positioning, chromatin remodeling, transcription, DNA-templated, regulation of transcription, DNA-templated, negative regulation of transcription, DNA-templated, negative regulation of dipeptide transport by negative regulation of transcription from RNA polymerase II promoter	nucleus, transcriptional repressor complex	binding, protein binding, transcription coactivator activity
YBR113W		0.0164732	3.17936	0.943993	0.999524	0	13.4267	10.1835	9.18008	12.0089	8.61824	9.34523	90	73	57	71	51	53	S000000317	Dubious open reading frame; unlikely to encode a functional protein, based on available experimental and comparative sequence data; partially overlaps the verified gene CYC8 [Source:SGD;Acc:S000000317]	II	465566	466048	1	NA	NA	NA
YBR114W	RAD16	0.0759996	4.77702	0.569352	0.999524	0	18.9466	24.1336	33.4992	33.6587	29.4034	28.212	127	173	208	199	174	160	S000000318	Nucleotide excision repair (NER) protein; binds damaged DNA during NER; binds DNA in an ATP-dependent manner (with Rad7p) during NER; required for NER of non-transcribed chromatin; subunit of Nucleotide Excision Repair Factor 4 (NEF4) and the Elongin-Cullin-Socs (ECS) ligase complex [Source:SGD;Acc:S000000318]	II	467248	469620	1	NULL	NULL	protein binding, nucleic acid binding, ATP binding, DNA binding, zinc ion binding, helicase activity
YBR115C	LYS2	-0.0136738	7.52928	0.893441	0.999524	0	165.447	181.071	181.347	175.059	185.208	169.272	1109	1298	1126	1035	1096	960	S000000319	Alpha aminoadipate reductase; catalyzes the reduction of alpha-aminoadipate to alpha-aminoadipate 6-semialdehyde, which is the fifth step in biosynthesis of lysine; activation requires posttranslational phosphopantetheinylation by Lys5p [Source:SGD;Acc:S000000319]	II	469748	473926	-1	oxidation-reduction process, cellular amino acid biosynthetic process, metabolic process, lysine biosynthetic process, lysine biosynthetic process via aminoadipic acid	cytoplasm	oxidoreductase activity, ACP phosphopantetheine attachment site binding involved in fatty acid biosynthetic process, cofactor binding, phosphopantetheine binding, nucleotide binding, ligase activity, catalytic activity, L-aminoadipate-semialdehyde dehydrogenase activity
YBR116C		0.0519308	3.96227	0.89739	0.999524	0	8.20521	4.74301	11.5959	15.0534	10.1391	11.8138	55	34	72	89	60	67	S000000320	Dubious open reading frame; unlikely to encode a functional protein, based on available experimental and comparative sequence data; partially overlaps the verified gene TKL2 [Source:SGD;Acc:S000000320]	II	474199	474726	-1	NA	NA	NA
YBR117C	TKL2	0.252543	9.04742	0.466875	0.999524	0	260.776	224.875	454.333	569.323	342.195	470.964	1748	1612	2821	3366	2025	2671	S000000321	Transketolase; catalyzes conversion of xylulose-5-phosphate and ribose-5-phosphate to sedoheptulose-7-phosphate and glyceraldehyde-3-phosphate in the pentose phosphate pathway; needed for synthesis of aromatic amino acids; TKL2 has a paralog, TKL1, that arose from the whole genome duplication [Source:SGD;Acc:S000000321]	II	474392	476437	-1	metabolic process	NA	catalytic activity, transketolase activity
YBR118W	TEF2	0.0444947	10.243	0.737527	0.999524	0	1054.89	963.947	1124.96	1214.25	1155.01	1281.71	7071	6910	6985	7179	6835	7269	S000000322	Translational elongation factor EF-1 alpha; also encoded by TEF1; functions in the binding reaction of aminoacyl-tRNA (AA-tRNA) to ribosomes; TEF2-RFP levels increase during replicative aging; may also have a role in tRNA re-export from the nucleus; TEF2 has a paralog, TEF1, that arose from the whole genome duplication [Source:SGD;Acc:S000000322]	II	477671	479047	1	translational elongation	cytoplasm	GTPase activity, translation elongation factor activity, GTP binding
YBR119W	MUD1	-0.119356	5.31718	0.399089	0.999524	0	42.5179	37.2466	38.9751	36.7032	42.2463	40.0258	285	267	242	217	250	227	S000000323	U1 snRNP A protein; homolog of human U1-A; involved in nuclear mRNA splicing [Source:SGD;Acc:S000000323]	II	479338	480323	1	RNA splicing, mRNA processing, mRNA splicing, via spliceosome	nucleus, spliceosomal complex, ribonucleoprotein complex, U1 snRNP, U2-type prespliceosome	nucleic acid binding, nucleotide binding, RNA binding, U1 snRNA binding
YBR120C	CBP6	-0.0358779	5.68393	0.775434	0.999524	0	66.5368	67.0997	59.2679	57.6765	51.8784	48.6657	446	481	368	341	307	276	S000000324	Mitochondrial protein required for translation of the COB mRNA; forms a complex with Cbp3p that binds to mt ribosomes near the polypeptide tunnel exit and promotes efficient translation of the COB mRNA; Cbp3p-Cbp6p complex also interacts with newly synthesized cytochrome b (Cobp) and Cbp4p to promote assembly of Cobp into the cytochrome bc1 complex; Cbp3p-Cbp6p complex is sequestered if assembly …	II	480435	480923	-1	positive regulation of mitochondrial translation, mRNA processing, mitochondrial respiratory chain complex III assembly	mitochondrion, mitochondrial ribosome	ribosome binding
YBR121C	GRS1	-0.09712	9.47443	0.447757	0.999524	0	688.79	620.079	650.497	617.02	792.033	757.669	4617	4445	4039	3648	4687	4297	S000000325	Cytoplasmic and mitochondrial glycyl-tRNA synthase; ligates glycine to the cognate anticodon-bearing tRNA; transcription termination factor that may interact with the 3'-end of pre-mRNA to promote 3'-end formation; GRS1 has a paralog, GRS2, that arose from the whole genome duplication [Source:SGD;Acc:S000000325]	II	481364	483367	-1	tRNA aminoacylation for protein translation, translation, DNA-templated transcription, termination, glycyl-tRNA aminoacylation, mitochondrial glycyl-tRNA aminoacylation	mitochondrion, cytoplasm, mitochondrial matrix	aminoacyl-tRNA ligase activity, nucleotide binding, ligase activity, ATP binding, glycine-tRNA ligase activity
YBR122C	MRPL36	0.0574918	7.26461	0.637082	0.999524	0	168.58	188.325	169.912	174.214	152.763	148.995	1130	1350	1055	1030	904	845	S000000326	Mitochondrial ribosomal protein of the large subunit; overproduction suppresses mutations in the COX2 leader peptide-encoding region [Source:SGD;Acc:S000000326]	II	483970	484503	-1	mitochondrial translation	mitochondrion, ribosome, ribonucleoprotein complex, mitochondrial large ribosomal subunit	structural constituent of ribosome
YBR123C	TFC1	-0.0249098	5.54734	0.806432	0.999524	0	42.5179	45.7561	45.9004	39.5786	47.4848	47.9604	285	328	285	234	281	272	S000000327	Subunit of RNA polymerase III transcription initiation factor complex; one of six subunits of the RNA polymerase III transcription initiation factor complex (TFIIIC); part of the TauA globular domain of TFIIIC that binds DNA at the BoxA promoter sites of tRNA and similar genes; human homolog is TFIIIC-63 [Source:SGD;Acc:S000000327]	II	484742	486691	-1	NA	NA	NA
YBR124W		0.607334	0.855855	0.184337	0.999524	0	0.895114	1.674	1.28843	2.19881	1.1829	1.23428	6	12	8	13	7	7	S000000328	Putative protein of unknown function [Source:SGD;Acc:S000000328]	II	486507	486866	1	NA	NA	NA
YBR125C	PTC4	0.0304983	5.96826	0.732376	0.999524	0	58.1824	56.2186	62.1669	65.6261	59.8207	62.5954	390	403	386	388	354	355	S000000329	Cytoplasmic type 2C protein phosphatase (PP2C); identified as a high-copy number suppressor of cnb1 mpk1 synthetic lethality; overexpression decreases high-osmolarity induced Hog1p phosphorylation and kinase activity [Source:SGD;Acc:S000000329]	II	487199	488380	-1	protein dephosphorylation	protein serine/threonine phosphatase complex	catalytic activity, protein serine/threonine phosphatase activity
YBR126C	TPS1	0.233944	9.11888	0.293944	0.999524	0	393.85	411.386	495.402	606.703	519.967	646.936	2640	2949	3076	3587	3077	3669	S000000330	Synthase subunit of trehalose-6-P synthase/phosphatase complex; synthesizes the storage carbohydrate trehalose; also found in a monomeric form; expression is induced by the stress response and repressed by the Ras-cAMP pathway; protein abundance increases in response to DNA replication stress and in response to prolonged exposure to boric acid [Source:SGD;Acc:S000000330]	II	488905	490392	-1	trehalose biosynthetic process	NA	catalytic activity, alpha,alpha-trehalose-phosphate synthase (UDP-forming) activity
YBR126W-A		0.206594	4.58265	0.201263	0.999524	0	18.7974	20.2275	24.1581	25.2018	26.1927	35.4413	126	145	150	149	155	201	S000028600	Protein of unknown function; identified by gene-trapping, microarray analysis, and genome-wide homology searches; mRNA identified as translated by ribosome profiling data; partially overlaps the dubious ORF YBR126W-B [Source:SGD;Acc:S000028600]	II	490850	491056	1	NA	NA	NA
YBR126W-B		0.434158	3.34987	0.0306326	0.999524	0	7.45928	7.67252	8.85797	11.8398	9.1252	15.6929	50	55	55	70	54	89	S000028738	Dubious open reading frame; unlikely to encode a functional protein, based on available experimental and comparative sequence data; partially overlaps the dubious ORF YBR126W-A; identified by SAGE [Source:SGD;Acc:S000028738]	II	490927	491070	1	NA	NA	NA
YBR127C	VMA2	0.0560824	9.42738	0.624532	0.999524	0	618.225	586.878	661.449	693.81	661.915	744.092	4144	4207	4107	4102	3917	4220	S000000331	Subunit B of V1 peripheral membrane domain of vacuolar H+-ATPase; an electrogenic proton pump found throughout the endomembrane system; contains nucleotide binding sites; also detected in the cytoplasm; protein abundance increases in response to DNA replication stress [Source:SGD;Acc:S000000331]	II	491269	492822	-1	transport, transmembrane transport, ATP metabolic process, ATP hydrolysis coupled proton transport, proton transport, ion transport, cellular calcium ion homeostasis, vacuolar acidification	cytoplasm, integral component of membrane, proton-transporting two-sector ATPase complex, proton-transporting two-sector ATPase complex, catalytic domain, fungal-type vacuole membrane, proton-transporting V-type ATPase, V1 domain, vacuolar proton-transporting V-type ATPase, V1 domain	hydrolase activity, proton-transporting ATPase activity, rotational mechanism, hydrolase activity, acting on acid anhydrides, catalyzing transmembrane movement of substances, proton-transporting ATP synthase activity, rotational mechanism, ATP binding
YBR128C	ATG14	-0.0740951	3.10158	0.737768	0.999524	0	9.24951	11.718	9.01903	9.97922	10.6461	5.6424	62	84	56	59	63	32	S000000332	Autophagy-specific subunit of phosphatidylinositol 3-kinase complex I; Atg14p targets complex I to the phagophore assembly site (PAS); required for localizing additional ATG proteins to the PAS; required for overflow degradation of misfolded proteins when ERAD is saturated; homolog of human Barkor; other members are Vps34, Vps15, and Vps30p [Source:SGD;Acc:S000000332]	II	493081	494115	-1	transport, positive regulation of autophagy, pexophagy, piecemeal microautophagy of nucleus, CVT pathway, macroautophagy, autophagy, protein transport, ER-associated ubiquitin-dependent protein catabolic process	membrane, obsolete peripheral to membrane of membrane fraction, phosphatidylinositol 3-kinase complex, class III, type I, pre-autophagosomal structure, fungal-type vacuole membrane	1-phosphatidylinositol-3-kinase activity
YBR129C	OPY1	0.0971471	5.47333	0.356958	0.999524	0	44.9049	53.8471	50.732	47.6973	45.964	49.7237	301	386	315	282	272	282	S000000333	Protein of unknown function; overproduction blocks cell cycle arrest in the presence of mating pheromone; the authentic, non-tagged protein is detected in highly purified mitochondria in high-throughput studies [Source:SGD;Acc:S000000333]	II	494353	495339	-1	biological_process	mitochondrion, cytoplasm	protein binding, molecular_function
YBR130C	SHE3	-0.0850785	5.61211	0.444644	0.999524	0	42.6671	40.4551	42.0351	37.5489	47.9918	47.2551	286	290	261	222	284	268	S000000334	Protein adaptor between Myo4p and the She2p-mRNA complex; part of the mRNA localization machinery that restricts accumulation of certain proteins to the bud; also required for cortical ER inheritance [Source:SGD;Acc:S000000334]	II	495592	496869	-1	NA	NA	NA
YBR131W	CCZ1	0.0529287	4.54255	0.725094	0.999524	0	18.3498	22.0411	21.0981	21.6498	25.3478	23.4512	123	158	131	128	150	133	S000000335	Subunit of a heterodimeric guanine nucleotide exchange factor (GEF); subunit of the Mon1-Ccz1 GEF complex, which stimulates nucleotide exchange and activation of Ypt7p, a Rab family GTPase involved in membrane tethering and fusion events at the late endosome and vacuole; GEF activity is stimulated by membrane association and anionic phospholipids; involved in localizing Ypt7p to the vacuolar memb…	II	497163	499277	1	transport, vacuolar transport, protein targeting to vacuole, autophagy, protein transport, vesicle docking	membrane, multivesicular body membrane, late endosome membrane, endosome, vacuolar membrane, vacuole, Mon1-Ccz1 complex	guanyl-nucleotide exchange factor activity
YBR132C	AGP2	0.140558	6.63698	0.529596	0.999524	0	150.081	180.932	159.121	166.941	85.1685	89.2205	1006	1297	988	987	504	506	S000000336	Plasma membrane regulator of polyamine and carnitine transport; has similarity to transporters but lacks transport activity; may act as a sensor that transduces environmental signals; has a positive or negative regulatory effect on transcription of many transporter genes [Source:SGD;Acc:S000000336]	II	499652	501442	-1	transport, transmembrane transport, carnitine transport, polyamine transport, response to osmotic stress, amino acid transmembrane transport, amino acid transport, fatty acid metabolic process	integral component of membrane, membrane, fungal-type vacuole membrane, integral component of plasma membrane, endoplasmic reticulum membrane	polyamine transmembrane transporter activity, carnitine transmembrane transporter activity, amino acid transmembrane transporter activity
YBR133C	HSL7	-0.0121229	6.73514	0.900589	0.999524	0	95.3296	101.277	94.6998	87.1068	116.262	114.964	639	726	588	515	688	652	S000000337	Protein arginine N-methyltransferase; exhibits septin and Hsl1p-dependent bud neck localization and periodic Hsl1p-dependent phosphorylation; required along with Hsl1p for bud neck recruitment, phosphorylation, and degradation of Swe1p; relocalizes away from bud neck upon DNA replication stress [Source:SGD;Acc:S000000337]	II	501804	504287	-1	NULL	cytoplasm	methyltransferase activity
YBR134W		-0.382007	1.62898	0.267895	0.999524	0	2.38697	1.674	2.89897	2.02967	3.3797	2.99753	16	12	18	12	20	17	S000000338	Dubious open reading frame; unlikely to encode a functional protein, based on available experimental and comparative sequence data [Source:SGD;Acc:S000000338]	II	504243	504644	1	NA	NA	NA
YBR135W	CKS1	0.0983971	4.85486	0.440854	0.999524	0	25.8091	26.9236	23.997	25.7092	26.0237	28.5647	173	193	149	152	154	162	S000000339	Cyclin-dependent protein kinase regulatory subunit and adaptor; interacts with Cdc28p(Cdk1p); required for G1/S and G2/M phase transitions and budding; mediates the phosphorylation and degradation of Sic1p; modulates proteolysis of M-phase targets through interactions with the proteasome; role in transcriptional regulation, recruiting proteasomal subunits to target gene promoters [Source:SGD;Acc:…	II	504854	505306	1	positive regulation of transcription, DNA-templated, cell division, cell cycle, chromatin remodeling, transcription, DNA-templated, regulation of cell cycle	nucleus, cytoplasm, cyclin-dependent protein kinase holoenzyme complex	protein kinase activator activity, histone binding, ubiquitin binding, cyclin-dependent protein serine/threonine kinase regulator activity
YBR136W	MEC1	-0.193704	5.15404	0.108034	0.999524	0	39.9817	33.7591	31.0834	31.4599	34.135	26.6251	268	242	193	186	202	151	S000000340	Genome integrity checkpoint protein and PI kinase superfamily member; Mec1p and Dun1p function in same pathway to regulate dNTP pools and telomere length; signal transducer required for cell cycle arrest and transcriptional responses to damaged or unreplicated DNA; facilitates replication fork progression and regulates P-body formation under replication stress; promotes interhomolog recombination…	II	505668	512774	1	meiotic nuclear division, nucleobase-containing compound metabolic process, phosphorylation, chromatin modification, DNA replication, cellular response to DNA damage stimulus, DNA repair, DNA recombination, telomere maintenance, DNA damage checkpoint, reciprocal meiotic recombination, histone phosphorylation, DNA damage induced protein phosphorylation, telomere maintenance via recombination	mitochondrion, nucleus	binding, protein serine/threonine kinase activity, protein kinase activity, transferase activity, transferring phosphorus-containing groups, protein binding, phosphotransferase activity, alcohol group as acceptor, kinase activity, nucleotide binding, ATP binding, transferase activity
YBR137W		-0.000314366	5.5599	0.997925	0.999524	0	46.9935	49.2436	52.5036	50.5727	43.2602	42.847	315	353	326	299	256	243	S000000341	Protein with a role in ER delivery of tail-anchored membrane proteins; interacts with Sgt2p; binds to the TRC complex, which inserts proteins into the ER membrane; interacts with Msn5p karyopherin; YBR137W is not an essential gene [Source:SGD;Acc:S000000341]	II	513044	513583	1	biological_process	cytoplasm, TRC complex	molecular_function
YBR138C		-0.0381463	4.81159	0.766715	0.999524	0	29.5388	29.7136	27.7013	30.9525	27.3756	21.688	198	213	172	183	162	123	S000000342	Cytoplasmic protein of unknown function; APCC(Cdh1) substrate; potentially phosphorylated by Cdc28p; YBR138C is not an essential gene [Source:SGD;Acc:S000000342]	II	513762	515336	-1	biological_process	cytoplasm	molecular_function
YBR139W		0.129021	7.55981	0.337912	0.999524	0	188.123	207.297	226.764	247.113	179.124	195.192	1261	1486	1408	1461	1060	1107	S000000343	Putative serine type carboxypeptidase; role in phytochelatin synthesis; green fluorescent protein (GFP)-fusion protein localizes to the vacuole; expression induced by nitrogen limitation in a GLN3, GAT1-independent manner [Source:SGD;Acc:S000000343]	II	515664	517190	1	proteolysis, phytochelatin biosynthetic process	fungal-type vacuole	hydrolase activity, peptidase activity, serine-type carboxypeptidase activity, serine hydrolase activity, carboxypeptidase activity
YBR140C	IRA1	-0.13455	7.14067	0.190461	0.999524	0	164.552	151.916	152.196	141.739	143.13	125.367	1103	1089	945	838	847	711	S000000344	GTPase-activating protein; negatively regulates RAS by converting it from the GTP- to the GDP-bound inactive form, required for reducing cAMP levels under nutrient limiting conditions, mediates membrane association of adenylate cyclase; mutations cause catalase T deficiency, defective glycogen synthesis and defective trehalose accumulation; IRA1 has a paralog, IRA2, that arose from the whole geno…	II	517350	526628	-1	regulation of small GTPase mediated signal transduction, signal transduction	intracellular	GTPase activator activity
YBR141C	BMT2	0.154705	4.22145	0.493373	0.999524	0	18.3498	17.4375	16.2665	20.635	15.8846	18.1615	123	125	101	122	94	103	S000000345	Nucleolar S-adenosylmethionine-dependent rRNA methyltransferase; methylates adenine (m1A) of the large subunit (LSU) rRNA at position 2142; belongs to Rossmann fold superfamily; green fluorescent protein (GFP)-fusion protein localizes to the nucleolus; YBR141C is not an essential gene [Source:SGD;Acc:S000000345]	II	527025	528038	-1	biological_process	nucleus, nucleolus	S-adenosylmethionine-dependent methyltransferase activity
YBR142W	MAK5	-0.219959	6.46475	0.0773824	0.999524	0	89.0638	71.4242	70.3806	68.8397	85.1685	69.6484	597	512	437	407	504	395	S000000346	Essential nucleolar protein; putative DEAD-box RNA helicase required for maintenance of M1 dsRNA virus; involved in biogenesis of large (60S) ribosomal subunits [Source:SGD;Acc:S000000346]	II	528317	530638	1	ribosome biogenesis, ribosomal large subunit biogenesis, rRNA processing, maturation of LSU-rRNA from tricistronic rRNA transcript (SSU-rRNA, 5.8S rRNA, LSU-rRNA), maturation of 5.8S rRNA from tricistronic rRNA transcript (SSU-rRNA, 5.8S rRNA, LSU-rRNA)	nucleus, nucleolus	hydrolase activity, nucleic acid binding, nucleotide binding, ATP binding, RNA binding, helicase activity, ATP-dependent helicase activity, ATP-dependent RNA helicase activity
YBR143C	SUP45	-0.163372	8.68352	0.207054	0.999524	0	419.808	364.514	356.09	333.374	432.771	380.686	2814	2613	2211	1971	2561	2159	S000000347	Polypeptide release factor (eRF1) in translation termination; mutant form acts as a recessive omnipotent suppressor; methylated by Mtq2p-Trm112p in ternary complex eRF1-eRF3-GTP; mutation of methylation site confers resistance to zymocin; has a role in cytokinesis through interaction with Mlc1p [Source:SGD;Acc:S000000347]	II	530869	532182	-1	translational termination	cytoplasm	translation release factor activity, codon specific
YBR145W	ADH5	-0.117453	4.85428	0.436764	0.999524	0	33.1192	32.9221	29.3118	27.5697	39.7115	32.9728	222	236	182	163	235	187	S000000349	Alcohol dehydrogenase isoenzyme V; involved in ethanol production; ADH5 has a paralog, ADH1, that arose from the whole genome duplication [Source:SGD;Acc:S000000349]	II	533762	534817	1	oxidation-reduction process, ethanol biosynthetic process involved in glucose fermentation to ethanol, NADH oxidation, amino acid catabolic process to alcohol via Ehrlich pathway	nucleus, cytoplasm	oxidoreductase activity, alcohol dehydrogenase (NAD) activity, nucleotide binding, zinc ion binding, metal ion binding
YBR146W	MRPS9	0.0107772	7.87565	0.930264	0.999524	0	273.457	282.767	252.05	262.843	237.593	224.462	1833	2027	1565	1554	1406	1273	S000000350	Mitochondrial ribosomal protein of the small subunit [Source:SGD;Acc:S000000350]	II	535260	536096	1	translation, mitochondrial translation	mitochondrion, ribosome, intracellular, ribonucleoprotein complex, mitochondrial small ribosomal subunit	structural constituent of ribosome
YBR147W	RTC2	0.165979	4.32395	0.467834	0.999524	0	22.527	35.1541	33.3382	37.7181	20.4472	14.9876	151	252	207	223	121	85	S000000351	Putative vacuolar membrane transporter for cationic amino acids; likely contributes to amino acid homeostasis by exporting cationic amino acids from the vacuole; positive regulation by Lys14p suggests that lysine may be the primary substrate; member of the PQ-loop family, with seven transmembrane domains; similar to mammalian PQLC2 vacuolar transporter; RTC2 has a paralog, YPQ1, that arose from t…	II	536575	537465	1	NA	NA	NA
YBR148W	YSW1	0.207052	1.96123	0.438865	0.999524	0	2.53616	3.62701	3.22108	3.38279	3.88666	4.05548	17	26	20	20	23	23	S000000352	Protein required for normal prospore membrane formation; interacts with Gip1p, which is the meiosis-specific regulatory subunit of the Glc7p protein phosphatase; expressed specifically in spores and localizes to the prospore membrane; YSW1 has a paralog, SPO21, that arose from the whole genome duplication [Source:SGD;Acc:S000000352]	II	537876	539705	1	ascospore-type prospore membrane assembly	prospore membrane	molecular_function
YBR149W	ARA1	0.191603	8.42024	0.252228	0.999524	0	324.33	358.655	407.789	463.949	297.583	352.826	2174	2571	2532	2743	1761	2001	S000000353	NADP+ dependent arabinose dehydrogenase; involved in carbohydrate metabolism; purified as homodimer; naturally occurs with a N-terminus degradation product [Source:SGD;Acc:S000000353]	II	539987	541021	1	oxidation-reduction process, cellular carbohydrate metabolic process	cytoplasm, cytosol	oxidoreductase activity, D-arabinose 1-dehydrogenase [NAD(P)+] activity, alditol:NADP+ 1-oxidoreductase activity
YBR150C	TBS1	-0.101626	4.82059	0.406651	0.999524	0	28.0469	28.0396	23.5139	23.3412	30.5863	24.8618	188	201	146	138	181	141	S000000354	Putative protein of unknown function; the authentic, non-tagged protein is detected in highly purified mitochondria in high-throughput studies; TBS1 has a paralog, HAL9, that arose from the whole genome duplication [Source:SGD;Acc:S000000354]	II	541209	544493	-1	transcription, DNA-templated, regulation of transcription, DNA-templated	nucleus	transcription factor activity, sequence-specific DNA binding, DNA binding, zinc ion binding
YBR151W	APD1	0.0224051	7.00004	0.862495	0.999524	0	116.663	112.019	126.911	123.641	127.922	142.647	782	803	788	731	757	809	S000000355	Protein of unknown function; required for normal localization of actin patches and for normal tolerance of sodium ions and hydrogen peroxide; localizes to both cytoplasm and nucleus [Source:SGD;Acc:S000000355]	II	545028	545978	1	biological_process	nucleus, cytoplasm	molecular_function
YBR152W	SPP381	-0.191918	4.08703	0.146173	0.999524	0	17.4547	13.95	17.7159	17.0831	19.7713	17.2799	117	100	110	101	117	98	S000000356	mRNA splicing factor, component of U4/U6.U5 tri-snRNP; interacts genetically and physically with Prp38p; relocalizes to the cytosol in response to hypoxia [Source:SGD;Acc:S000000356]	II	546376	547251	1	NA	NA	NA
YBR153W	RIB7	0.0197818	5.38506	0.868501	0.999524	0	39.8326	40.7341	38.3309	41.6083	38.5286	35.794	267	292	238	246	228	203	S000000357	Diaminohydroxyphoshoribosylaminopyrimidine deaminase; catalyzes the second step of the riboflavin biosynthesis pathway [Source:SGD;Acc:S000000357]	II	547460	548194	1	oxidation-reduction process, riboflavin biosynthetic process	NA	oxidoreductase activity, NADP binding, 5-amino-6-(5-phosphoribosylamino)uracil reductase activity
YBR154C	RPB5	-0.0507969	6.80111	0.644364	0.999524	0	101.297	106.439	100.498	98.4391	116.431	101.74	679	763	624	582	689	577	S000000358	RNA polymerase subunit ABC27; common to RNA polymerases I, II, and III; contacts DNA and affects transactivation [Source:SGD;Acc:S000000358]	II	548362	549009	-1	transcription, DNA-templated	nucleus	DNA binding, DNA-directed RNA polymerase activity
YBR155W	CNS1	0.00417812	5.67645	0.972797	0.999524	0	45.5016	42.5476	47.5109	49.8961	46.4709	47.7841	305	305	295	295	275	271	S000000359	TPR-containing co-chaperone; binds both Hsp82p (Hsp90) and Ssa1p (Hsp70) and stimulates the ATPase activity of SSA1, ts mutants reduce Hsp82p function while over expression suppresses the phenotypes of an HSP82 ts allele and a cpr7 deletion [Source:SGD;Acc:S000000359]	II	549771	550928	1	protein folding	cytoplasm	binding, protein binding, Hsp70 protein binding, Hsp90 protein binding
YBR156C	SLI15	-0.0059467	4.49877	0.963879	0.999524	0	20.1401	21.6225	20.2928	20.9733	24.8408	22.217	135	155	126	124	147	126	S000000360	Subunit of the conserved chromosomal passenger complex (CPC); complex regulates kinetochore-microtubule attachments, activation of the spindle tension checkpoint, and mitotic spindle disassembly; other complex members are Ipl1p, Bir1p, and Nbl1p [Source:SGD;Acc:S000000360]	II	551104	553200	-1	NA	NA	NA
YBR157C	ICS2	-0.119915	5.38009	0.503307	0.999524	0	65.6417	54.2656	69.4143	68.5014	40.0495	37.9099	440	389	431	405	237	215	S000000361	Protein of unknown function; null mutation does not confer any obvious defects in growth, spore germination, viability, or carbohydrate utilization [Source:SGD;Acc:S000000361]	II	553543	554310	-1	NA	NA	NA
YBR158W	AMN1	0.0506432	7.72051	0.699113	0.999524	0	202.743	240.499	207.76	208.041	237.424	223.756	1359	1724	1290	1230	1405	1269	S000000362	Protein required for daughter cell separation; multiple mitotic checkpoints, and chromosome stability; contains 12 degenerate leucine-rich repeat motifs; expression is induced by the Mitotic Exit Network (MEN) [Source:SGD;Acc:S000000362]	II	556549	558198	1	negative regulation of exit from mitosis, mitotic cell cycle checkpoint, cell division, mitotic nuclear division, cell cycle	nucleus, cytoplasm, cellular bud	protein binding
YBR159W	IFA38	0.00586321	7.65706	0.958999	0.999524	0	220.795	210.645	195.197	211.424	200.416	196.073	1480	1510	1212	1250	1186	1112	S000000363	Microsomal beta-keto-reductase; contains oleate response element (ORE) sequence in the promoter region; mutants exhibit reduced VLCFA synthesis, accumulate high levels of dihydrosphingosine, phytosphingosine and medium-chain ceramides [Source:SGD;Acc:S000000363]	II	558685	559728	1	metabolic process	NA	oxidoreductase activity
YBR160W	CDC28	0.107165	6.07921	0.320166	0.999524	0	63.8514	66.5417	67.6427	71.2077	63.7074	72.6459	428	477	420	421	377	412	S000000364	Cyclin-dependent kinase (CDK) catalytic subunit; master regulator of mitotic and meiotic cell cycles; alternately associates with G1 (CLNs), S and G2/M (CLBs) phase cyclins, which provide substrate specificity; regulates cell cycle and basal transcription, chromosome duplication and segregation, lipid biosynthesis, membrane trafficking, polarized growth, and morphogenesis; abundance increases in …	II	560078	560974	1	protein phosphorylation, positive regulation of transcription, DNA-templated, phosphorylation, cell division, mitotic nuclear division, cell cycle, chromatin remodeling, negative regulation of meiotic cell cycle, positive regulation of meiotic cell cycle, positive regulation of mitotic cell cycle, negative regulation of mitotic cell cycle, regulation of budding cell apical bud growth, regulation …	nucleus, cytoplasm, astral microtubule, ribosome, cellular bud neck, spindle pole body, endoplasmic reticulum, cyclin-dependent protein kinase holoenzyme complex	histone binding, protein serine/threonine kinase activity, protein kinase activity, transferase activity, transferring phosphorus-containing groups, kinase activity, nucleotide binding, ATP binding, transferase activity, cyclin-dependent protein serine/threonine kinase activity
YBR161W	CSH1	0.117593	5.10583	0.515674	0.999524	0	24.4664	28.3186	29.795	32.4748	39.8805	41.0837	164	203	185	192	236	233	S000000365	Mannosylinositol phosphorylceramide (MIPC) synthase catalytic subunit; forms a complex with regulatory subunit Csg2p; function in sphingolipid biosynthesis is overlapping with that of Sur1p; CSH1 has a paralog, SUR1, that arose from the whole genome duplication [Source:SGD;Acc:S000000365]	II	561634	562764	1	sphingolipid biosynthetic process, glycosphingolipid biosynthetic process	membrane, integral component of membrane, fungal-type vacuole, vacuolar membrane, vacuole	mannosyltransferase activity, transferase activity, transferring glycosyl groups, transferase activity
YBR162C	TOS1	0.159969	10.6824	0.245919	0.999524	0	1345.51	1466.01	1325.47	1407.07	1471.35	1756.02	9019	10509	8230	8319	8707	9959	S000000366	Covalently-bound cell wall protein of unknown function; identified as a cell cycle regulated SBF target gene; deletion mutants are highly resistant to treatment with beta-1,3-glucanase; has sequence similarity to YJL171C [Source:SGD;Acc:S000000366]	II	563203	564570	-1	NA	NA	NA
YBR162W-A	YSY6	-0.0196288	5.02242	0.878626	0.999524	0	25.3616	29.4346	30.2782	26.2166	31.0933	29.27	170	211	188	155	184	166	S000002158	Protein of unknown function; expression suppresses a secretory pathway mutation in E. coli; has similarity to the mammalian RAMP4 protein involved in secretion [Source:SGD;Acc:S000002158]	II	565231	565428	1	transport, protein transport, protein secretion	membrane, integral component of membrane, endoplasmic reticulum, endoplasmic reticulum membrane	molecular_function
YBR163W	EXO5	-0.0441265	5.64442	0.660019	0.999524	0	51.0215	48.6856	47.3499	46.175	53.7373	52.7212	342	349	294	273	318	299	S000000367	Mitochondrial 5'-3' exonuclease and sliding exonuclease; required for mitochondrial genome maintenance; distantly related to the RecB nuclease domain of bacterial RecBCD recombinases; may be regulated by the transcription factor Ace2 [Source:SGD;Acc:S000000367]	II	565723	567480	1	mitochondrial genome maintenance	mitochondrion	hydrolase activity, nuclease activity, DNA binding, exonuclease activity, single-stranded DNA 5'-3' exodeoxyribonuclease activity
YBR164C	ARL1	0.00296257	6.24154	0.977592	0.999524	0	75.4879	73.3772	72.9575	72.7299	63.7074	66.4745	506	526	453	430	377	377	S000000368	Soluble GTPase with a role in regulation of membrane traffic; regulates potassium influx; role in membrane organization at trans-Golgi network; G protein of the Ras superfamily, similar to ADP-ribosylation factor [Source:SGD;Acc:S000000368]	II	567875	568426	-1	transport, protein targeting to vacuole, Golgi to plasma membrane protein transport, small GTPase mediated signal transduction, vesicle-mediated transport, protein transport	cytosol, Golgi apparatus, trans-Golgi network, intracellular	GTPase activity, GTP binding, nucleotide binding
YBR165W	UBS1	0.0158639	4.6347	0.888277	0.999524	0	26.1075	25.6681	19.8096	21.819	24.6718	23.8039	175	184	123	129	146	135	S000000369	Ubiquitin-conjugating enzyme suppressor that regulates Cdc34p; functions as a general positive regulator of Cdc34p activity; nuclear protein that may represent a link between nucleocytoplasmic transport and ubiquitin ligase activity [Source:SGD;Acc:S000000369]	II	568852	569685	1	protein ubiquitination, protein export from nucleus	nucleus	molecular_function
YBR166C	TYR1	0.013753	6.10128	0.896957	0.999524	0	61.4645	65.5652	60.5563	59.8753	68.439	66.8272	412	470	376	354	405	379	S000000370	Prephenate dehydrogenase involved in tyrosine biosynthesis; expression is dependent on phenylalanine levels [Source:SGD;Acc:S000000370]	II	569842	571200	-1	oxidation-reduction process, tyrosine biosynthetic process	NA	oxidoreductase activity, oxidoreductase activity, acting on the CH-OH group of donors, NAD or NADP as acceptor, prephenate dehydrogenase activity, prephenate dehydrogenase (NADP+) activity
YBR167C	POP7	0.0438666	4.25422	0.776977	0.999524	0	19.5433	19.6695	17.877	21.1424	17.4055	15.6929	131	141	111	125	103	89	S000000371	Subunit of both RNase MRP and nuclear RNase P; forms a soluble heterodimer with Pop6p that binds P3 domain of RNase MRP and RNase P RNAs; RNase MRP cleaves pre-rRNA, while nuclear RNase P cleaves tRNA precursors to generate mature 5' ends and facilitates turnover of nuclear RNAs [Source:SGD;Acc:S000000371]	II	571468	571890	-1	NA	NA	NA
YBR168W	PEX32	0.123033	4.81431	0.357234	0.999524	0	30.8814	32.9221	31.4055	35.181	24.1649	26.0961	207	236	195	208	143	148	S000000372	Peroxisomal integral membrane protein; involved in negative regulation of peroxisome size; partially functionally redundant with Pex31p; genetic interactions suggest action at a step downstream of steps mediated by Pex28p and Pex29p [Source:SGD;Acc:S000000372]	II	572371	573612	1	NULL	integral component of membrane	NA
YBR169C	SSE2	0.14558	7.05503	0.555096	0.999524	0	111.889	98.6267	133.997	164.065	86.1824	103.679	750	707	832	970	510	588	S000000373	Member of the heat shock protein 70 (HSP70) family; may be involved in protein folding; localized to the cytoplasm; SSE2 has a paralog, SSE1, that arose from the whole genome duplication [Source:SGD;Acc:S000000373]	II	573915	575996	-1	NA	NA	NA
YBR170C	NPL4	0.0172022	6.25717	0.870644	0.999524	0	75.4879	81.3287	85.5197	79.3264	68.101	70.7063	506	583	531	469	403	401	S000000374	Substrate-recruiting cofactor of the Cdc48p-Npl4p-Ufd1p segregase; assists Cdc48p in the dislocation of misfolded, polyubiquitinated ERAD substrates that are subsequently delivered to the proteasome for degradation; also involved in the regulated destruction of resident ER membrane proteins, such as HMG-CoA reductase (Hmg1/2p) and cytoplasmic proteins (Fbp1p); role in mobilizing membrane bound tr…	II	576344	578086	-1	transport, mRNA transport, protein transport, ER-associated ubiquitin-dependent protein catabolic process, cytoplasm-associated proteasomal ubiquitin-dependent protein catabolic process, mitochondria-associated ubiquitin-dependent protein catabolic process	membrane, nucleus, cytoplasm, integral component of membrane, nuclear outer membrane-endoplasmic reticulum membrane network, nuclear membrane, perinuclear region of cytoplasm, endoplasmic reticulum, endoplasmic reticulum membrane, VCP-NPL4-UFD1 AAA ATPase complex, Doa10p ubiquitin ligase complex	polyubiquitin binding
YBR171W	SEC66	-0.0362204	6.14929	0.714253	0.999524	0	67.1335	68.0762	63.6163	65.4569	67.4251	59.5979	450	488	395	387	399	338	S000000375	Non-essential subunit of Sec63 complex; with Sec61 complex, Kar2p/BiP and Lhs1p forms a channel competent for SRP-dependent and post-translational SRP-independent protein targeting and import into the ER; other members are Sec63p, Sec62p, and Sec72p [Source:SGD;Acc:S000000375]	II	578364	578984	1	NA	NA	NA
YBR172C	SMY2	-0.026107	7.47664	0.814535	0.999524	0	181.261	202.275	181.347	155.439	184.532	179.852	1215	1450	1126	919	1092	1020	S000000376	GYF domain protein; involved in COPII vesicle formation; interacts with the Sec23p/Sec24p subcomplex; overexpression suppresses the temperature sensitivity of a myo2 mutant; similar to S. pombe Mpd2; SMY2 has a paralog, SYH1, that arose from the whole genome duplication [Source:SGD;Acc:S000000376]	II	579150	581372	-1	NULL	NULL	protein binding
YBR173C	UMP1	0.0721677	6.25822	0.588369	0.999524	0	67.7303	65.4256	75.5343	84.7388	55.2581	59.0689	454	469	469	501	327	335	S000000377	Chaperone required for correct maturation of the 20S proteasome; short-lived chaperone; may inhibit premature dimerization of proteasome half-mers; degraded by proteasome upon completion of its assembly [Source:SGD;Acc:S000000377]	II	581726	582172	-1	ubiquitin-dependent protein catabolic process, proteasome assembly, cellular response to DNA damage stimulus	nucleus, cytoplasm, proteasome complex	molecular_function
YBR174C		-0.182897	-0.146842	0.798703	0.999524	0	0.298371	0.418501	0.322108	0.169139	0.675941	0.528975	2	3	2	1	4	3	S000000378	Dubious open reading frame; unlikely to encode a functional protein, based on available experimental and comparative sequence data; partially overlaps the verified ORF YBR175W; null mutant is viable and sporulation defective [Source:SGD;Acc:S000000378]	II	582338	582652	-1	NA	NA	NA
YBR175W	SWD3	0.117675	4.94109	0.453713	0.999524	0	21.0352	22.5991	25.9297	29.092	32.6141	34.736	141	162	161	172	193	197	S000000379	Essential subunit of the COMPASS (Set1C) complex; COMPASS methylates histone H3 on lysine 4 and is required in transcriptional silencing near telomeres; WD40 beta propeller superfamily member and ortholog of mammalian WDR5 [Source:SGD;Acc:S000000379]	II	582408	583355	1	NULL	NULL	protein binding
YBR176W	ECM31	0.0224584	4.90267	0.857614	0.999524	0	26.2567	25.2496	26.2518	28.2463	33.4591	34.0307	176	181	163	167	198	193	S000000380	Ketopantoate hydroxymethyltransferase; required for pantothenic acid biosynthesis, converts 2-oxoisovalerate into 2-dehydropantoate [Source:SGD;Acc:S000000380]	II	583720	584658	1	methylation, pantothenate biosynthetic process	mitochondrion	methyltransferase activity, transferase activity, catalytic activity, 3-methyl-2-oxobutanoate hydroxymethyltransferase activity
YBR177C	EHT1	0.0385751	7.68041	0.777242	0.999524	0	232.879	260.308	235.3	232.059	254.83	249.147	1561	1866	1461	1372	1508	1413	S000000381	Acyl-coenzymeA:ethanol O-acyltransferase; plays a minor role in medium-chain fatty acid ethyl ester biosynthesis; possesses short-chain esterase activity; localizes to lipid particles and the mitochondrial outer membrane; EHT1 has a paralog, EEB1, that arose from the whole genome duplication [Source:SGD;Acc:S000000381]	II	584807	586162	-1	cellular lipid metabolic process, medium-chain fatty acid catabolic process, medium-chain fatty acid biosynthetic process	mitochondrion, lipid particle, mitochondrial outer membrane	hydrolase activity, alcohol O-acetyltransferase activity, transferase activity, transferring acyl groups, transferase activity, alcohol O-butanoyltransferase activity, serine hydrolase activity, short-chain carboxylesterase activity
YBR178W		-0.313422	2.48629	0.18963	0.999524	0	6.86254	6.69602	8.21376	5.41246	5.23854	4.05548	46	48	51	32	31	23	S000000382	Dubious open reading frame; unlikely to encode a functional protein, based on available experimental and comparative sequence data; partially overlaps the verified gene YBR177C [Source:SGD;Acc:S000000382]	II	586071	586445	1	NA	NA	NA
YBR179C	FZO1	-0.0216036	6.60188	0.847892	0.999524	0	122.034	120.249	112.255	123.979	106.461	92.218	818	862	697	733	630	523	S000000383	Mitofusin; integral membrane protein involved in mitochondrial outer membrane tethering and fusion; role in mitochondrial genome maintenance; efficient tethering and degradation of Fzo1p requires an intact N-terminal GTPase domain; targeted for destruction by the ubiquitin ligase SCF-Mdm30p and the cytosolic ubiquitin-proteasome system [Source:SGD;Acc:S000000383]	II	586547	589114	-1	obsolete GTP catabolic process, mitochondrial fusion	membrane, mitochondrial inner membrane, mitochondrion, integral component of membrane, integral component of mitochondrial outer membrane, mitochondrial outer membrane	hydrolase activity, GTPase activity, GTP binding, nucleotide binding, protein homodimerization activity
YBR180W	DTR1	-0.400084	0.836687	0.368226	0.999524	0	2.0886	1.2555	0.966324	1.01484	1.35188	1.05795	14	9	6	6	8	6	S000000384	Putative dityrosine transporter of the major facilitator superfamily; member of the 12-spanner drug:H(+) antiporter DHA1 family; required for spore wall synthesis; sequence similarity to QDR1 and QDR3, and the triple mutant dtr1 qdr1 qdr3 exhibits reduced dityrosine fluorescence relative to the single mutants; expressed during sporulation [Source:SGD;Acc:S000000384]	II	589741	591459	1	transport, transmembrane transport, sporulation resulting in formation of a cellular spore, ascospore wall assembly, amine transport	membrane, integral component of membrane, prospore membrane	amine transmembrane transporter activity
YBR181C	RPS6B	0.0381536	8.45065	0.752242	0.999524	0	278.828	290.161	311.156	315.783	395.932	406.077	1869	2080	1932	1867	2343	2303	S000000385	Protein component of the small (40S) ribosomal subunit; homologous to mammalian ribosomal protein S6, no bacterial homolog; RPS6B has a paralog, RPS6A, that arose from the whole genome duplication [Source:SGD;Acc:S000000385]	II	591712	592774	-1	translation	ribosome, intracellular	structural constituent of ribosome
YBR182C	SMP1	0.276188	3.86422	0.19069	0.999524	0	12.3824	17.4375	13.3675	14.2077	15.2087	17.8088	83	125	83	84	90	101	S000000386	MADS-box transcription factor involved in osmotic stress response; SMP1 has a paralog, RLM1, that arose from the whole genome duplication [Source:SGD;Acc:S000000386]	II	593506	594864	-1	NULL	NULL	protein dimerization activity, DNA binding
YBR183W	YPC1	0.252802	6.45611	0.211748	0.999524	0	75.1896	103.928	85.8418	97.9317	96.6595	105.971	504	745	533	579	572	601	S000000387	Alkaline ceramidase; also has reverse (CoA-independent) ceramide synthase activity; catalyzes both breakdown and synthesis of phytoceramide; overexpression confers fumonisin B1 resistance; YPC1 has a paralog, YDC1, that arose from the whole genome duplication [Source:SGD;Acc:S000000387]	II	596115	597065	1	ceramide metabolic process, ceramide catabolic process, ceramide biosynthetic process	integral component of membrane, membrane, Golgi membrane, Golgi apparatus, endoplasmic reticulum, endoplasmic reticulum membrane	hydrolase activity, hydrolase activity, acting on carbon-nitrogen (but not peptide) bonds, in linear amides, phytoceramidase activity, sphingosine N-acyltransferase activity
YBR184W		-0.165134	2.63187	0.399489	0.999524	0	7.3101	7.11452	6.28111	5.07418	5.91448	5.11343	49	51	39	30	35	29	S000000388	Putative protein of unknown function; YBR184W is not an essential gene [Source:SGD;Acc:S000000388]	II	597363	598934	1	biological_process	cellular_component	molecular_function
YBR185C	MBA1	-0.0471679	6.96685	0.696592	0.999524	0	156.496	149.405	133.836	139.54	128.26	116.022	1049	1071	831	825	759	658	S000000389	Membrane-associated mitochondrial ribosome receptor; forms a complex with Mdm38p that may facilitate recruitment of mRNA-specific translational activators to ribosomes; possible role in protein export from the matrix to inner membrane [Source:SGD;Acc:S000000389]	II	599123	599959	-1	positive regulation of mitochondrial translation, mitochondrial respiratory chain complex III biogenesis, mitochondrial respiratory chain complex IV biogenesis, inner mitochondrial membrane organization, protein insertion into mitochondrial membrane from inner side	mitochondrial inner membrane, mitochondrion, membrane	ribosome binding
YBR186W	PCH2	-0.15271	3.45428	0.375993	0.999524	0	11.6365	11.439	11.2738	10.3175	10.984	8.63993	78	82	70	61	65	49	S000000390	Hexameric ring ATPase that remodels chromosome axis protein Hop1p; nucleolar component of the pachytene checkpoint, which prevents chromosome segregation when recombination and chromosome synapsis are defective; also represses meiotic interhomolog recombination in rDNA; required for meiotic double-stranded break formation [Source:SGD;Acc:S000000390]	II	600553	602360	1	NULL	NULL	nucleoside-triphosphatase activity, nucleotide binding, ATP binding
YBR187W	GDT1	0.0838611	7.34409	0.470123	0.999524	0	116.663	133.223	125.139	127.869	156.818	160.456	782	955	777	756	928	910	S000000391	Protein of unknown function involved in calcium homeostasis; localizes to the cis- and medial-Golgi apparatus; GFP-fusion protein localizes to the vacuole; TMEM165, a human gene which causes Congenital Disorders of Glycosylation is orthologous and functionally complements the null allele; expression pattern and physical interactions suggest a possible role in ribosome biogenesis; expression reduc…	II	602634	603476	1	biological_process	membrane, integral component of membrane, fungal-type vacuole, vacuolar membrane, vacuole	molecular_function
YBR188C	NTC20	0.0056306	4.17572	0.968463	0.999524	0	19.9909	18.972	19.0044	20.2967	16.7295	16.7509	134	136	118	120	99	95	S000000392	Member of the NineTeen Complex (NTC); this complex contains Prp19p and stabilizes U6 snRNA in catalytic forms of the spliceosome containing U2, U5, and U6 snRNAs [Source:SGD;Acc:S000000392]	II	603685	604107	-1	RNA splicing, mRNA processing, mRNA splicing, via spliceosome	nucleus, U2-type catalytic step 1 spliceosome, Prp19 complex, spliceosomal complex	first spliceosomal transesterification activity
YBR189W	RPS9B	-0.0363265	10.6623	0.820087	0.999524	0	1280.01	1190.22	1368.96	1353.96	1815.24	1823.02	8580	8532	8500	8005	10742	10339	S000000393	Protein component of the small (40S) ribosomal subunit; homologous to mammalian ribosomal protein S9 and bacterial S4; RPS9B has a paralog, RPS9A, that arose from the whole genome duplication [Source:SGD;Acc:S000000393]	II	604508	605508	1	translation	intracellular, small ribosomal subunit	RNA binding, rRNA binding, structural constituent of ribosome
YBR190W		-0.162752	1.8362	0.585309	0.999524	0	4.32638	2.79001	2.73792	2.19881	2.70376	3.87915	29	20	17	13	16	22	S000000394	Dubious open reading frame; unlikely to encode a functional protein, based on available experimental and comparative sequence data; partially overlaps the verified ribosomal protein gene RPL21A/YBR191W [Source:SGD;Acc:S000000394]	II	605966	606277	1	NA	NA	NA
YBR191W	RPL21A	-0.0161415	9.82475	0.912164	0.999524	0	740.11	720.24	769.838	749.964	1018.14	1035.03	4961	5163	4780	4434	6025	5870	S000000395	Ribosomal 60S subunit protein L21A; homologous to mammalian ribosomal protein L21, no bacterial homolog; RPL21A has a paralog, RPL21B, that arose from the whole genome duplication [Source:SGD;Acc:S000000395]	II	606270	607140	1	translation	ribosome, intracellular	structural constituent of ribosome
YBR191W-A		-0.296441	0.762372	0.564132	0.999524	0	1.0443	0.558001	0.644216	1.01484	1.52087	1.05795	7	4	4	6	9	6	S000007594	Dubious open reading frame; unlikely to encode a functional protein, based on available experimental and comparative sequence data [Source:SGD;Acc:S000007594]	II	607149	607223	1	NA	NA	NA
YBR192W	RIM2	-0.0207718	6.61948	0.8303	0.999524	0	99.8052	102.951	96.4714	95.5637	109.84	102.974	669	738	599	565	650	584	S000000396	Mitochondrial pyrimidine nucleotide transporter; imports pyrimidine nucleoside triphosphates and exports pyrimidine nucleoside monophosphates; member of the mitochondrial carrier family [Source:SGD;Acc:S000000396]	II	607652	608785	1	NA	NA	NA
YBR193C	MED8	0.0724224	4.99482	0.497494	0.999524	0	31.0306	30.1321	30.6003	32.813	26.3617	29.7989	208	216	190	194	156	169	S000000397	Subunit of the RNA polymerase II mediator complex; associates with core polymerase subunits to form the RNA polymerase II holoenzyme; essential for transcriptional regulation [Source:SGD;Acc:S000000397]	II	609082	609753	-1	regulation of transcription from RNA polymerase II promoter, negative regulation of transcription from RNA polymerase II promoter, positive regulation of transcription from RNA polymerase II promoter, transcription, DNA-templated, regulation of transcription, DNA-templated	nucleus, mediator complex, core mediator complex	structural molecule activity, RNA polymerase II core promoter proximal region sequence-specific DNA binding, DNA binding, TBP-class protein binding, RNA polymerase II transcription corepressor activity, RNA polymerase II transcription cofactor activity
YBR194W	AIM4	-0.229127	3.7051	0.136747	0.999524	0	11.1889	7.39352	13.6896	13.7003	11.322	10.2269	75	53	85	81	67	58	S000000398	Protein proposed to be associated with the nuclear pore complex; null mutant is viable, displays elevated frequency of mitochondrial genome loss and is sensitive to freeze-thaw stress [Source:SGD;Acc:S000000398]	II	610038	610409	1	biological_process	cytoplasm	molecular_function
YBR195C	MSI1	0.0681935	4.91178	0.613414	0.999524	0	26.7042	26.7841	28.3455	31.4599	33.2901	34.5597	179	192	176	186	197	196	S000000399	Subunit of chromatin assembly factor I (CAF-1); chromatin assembly by CAF-1 affects multiple processes including silencing at telomeres, mating type loci, and rDNA; maintenance of kinetochore structure; deactivation of DNA damage checkpoint after DNA repair; chromatin dynamics during transcription; and repression of divergent noncoding transcription; Msi1p localizes to nucleus and cytoplasm and i…	II	610614	611882	-1	DNA replication-dependent nucleosome assembly	nucleus, cytoplasm, CAF-1 complex	histone binding, protein binding
YBR196C	PGI1	-0.0365515	10.7234	0.813643	0.999524	0	1501.11	1363.62	1510.53	1454.6	1722.3	1805.22	10062	9775	9379	8600	10192	10238	S000000400	Glycolytic enzyme phosphoglucose isomerase; catalyzes the interconversion of glucose-6-phosphate and fructose-6-phosphate; required for cell cycle progression and completion of the gluconeogenic events of sporulation [Source:SGD;Acc:S000000400]	II	612236	613900	-1	gluconeogenesis, glycolytic process	NA	glucose-6-phosphate isomerase activity
YBR196C-A		0.165947	-0.162792	0.826188	0.999524	0	0	0	0.644216	0.507418	0.844926	1.23428	0	0	4	3	5	7	S000028534	Putative protein of unknown function; identified by fungal homology and RT-PCR [Source:SGD;Acc:S000028534]	II	614024	614173	-1	biological_process	membrane, cellular_component, integral component of membrane	molecular_function
YBR196C-B		0.402664	0.263308	0.481575	0.999524	0	0.149186	0.697502	0.966324	0.845697	1.01391	1.23428	1	5	6	5	6	7	S000028816	Putative protein of unknown function; identified by expression profiling and mass spectrometry [Source:SGD;Acc:S000028816]	II	614526	614630	-1	biological_process	cellular_component	molecular_function
YBR197C		-0.0486335	4.95807	0.696009	0.999524	0	35.357	28.5976	26.896	27.2314	27.7136	31.5622	237	205	167	161	164	179	S000000401	Protein of unknown function; green fluorescent protein (GFP)-fusion protein localizes to the cytoplasm and nucleus; YBR197C is not an essential gene; relative distribution to the nucleus increases upon DNA replication stress; YBR197C has a paralog, YPL077C, that arose from the whole genome duplication [Source:SGD;Acc:S000000401]	II	615203	615856	-1	biological_process	nucleus, cytoplasm	molecular_function
YBR198C	TAF5	0.0691334	6.70115	0.457591	0.999524	0	90.2573	98.6267	103.397	102.498	105.447	112.672	605	707	642	606	624	639	S000000402	Subunit (90 kDa) of TFIID and SAGA complexes; involved in RNA polymerase II transcription initiation and in chromatin modification [Source:SGD;Acc:S000000402]	II	616127	618523	-1	regulation of transcription, DNA-templated	nucleus	protein binding
YBR199W	KTR4	0.0337312	7.51617	0.760454	0.999524	0	160.673	170.19	185.856	186.73	195.009	197.308	1077	1220	1154	1104	1154	1119	S000000403	Putative mannosyltransferase involved in protein glycosylation; member of the KRE2/MNT1 mannosyltransferase family of type II membrane proteins with a short cytoplasmic N-terminus, a membrane-spanning region and a highly conserved catalytic lumenal domain [Source:SGD;Acc:S000000403]	II	618909	620303	1	protein glycosylation, protein N-linked glycosylation	integral component of membrane, membrane, Golgi apparatus	mannosyltransferase activity, transferase activity, transferring glycosyl groups, transferase activity
YBR200W	BEM1	0.00503764	6.10744	0.96371	0.999524	0	77.129	79.7942	80.8491	84.7388	67.0871	61.5374	517	572	502	501	397	349	S000000404	Protein containing SH3-domains; involved in establishing cell polarity and morphogenesis; functions as a scaffold protein for complexes that include Cdc24p, Ste5p, Ste20p, and Rsr1p [Source:SGD;Acc:S000000404]	II	620872	622527	1	cell communication, cell morphogenesis involved in conjugation with cellular fusion, establishment of cell polarity	cytoplasm, cellular bud tip, cellular bud neck, mating projection tip, cytoskeleton, incipient cellular bud site	phosphatidylinositol binding, protein complex scaffold, phosphatidylinositol-3-phosphate binding, protein binding
YBR201C-A		-0.0243881	2.39889	0.910118	0.999524	0	7.45928	5.44051	5.15373	6.59643	6.59042	7.053	50	39	32	39	39	40	S000087085	Putative protein of unknown function [Source:SGD;Acc:S000087085]	II	624493	624696	-1	biological_process	cellular_component	molecular_function
YBR201W	DER1	0.0391231	4.4011	0.820788	0.999524	0	19.9909	21.6225	20.4539	18.4362	18.9263	20.8064	134	155	127	109	112	118	S000000405	ER membrane protein that promotes export of misfolded polypeptides; required for ER-associated protein degradation of misfolded or unassembled proteins; initiates export of aberrant polypeptides from ER lumen by threading them into the ER membrane and routing them to Hrd1p for ubiquitylation; N- and C- termini protrude into the cytoplasm; similar to Dfm1p; homolog of mammalian derlin-1 [Source:SG…	II	623576	624211	1	transport, protein transport, ER-associated ubiquitin-dependent protein catabolic process	membrane, integral component of membrane, endoplasmic reticulum, endoplasmic reticulum membrane, Hrd1p ubiquitin ligase ERAD-L complex	molecular_function
YBR202W	MCM7	0.0324178	7.42567	0.754467	0.999524	0	168.431	161.123	163.631	162.881	190.108	211.766	1129	1155	1016	963	1125	1201	S000000406	Component of the Mcm2-7 hexameric helicase complex; MCM2-7 primes origins of DNA replication in G1 and becomes an active ATP-dependent helicase that promotes DNA melting and elongation in S-phase; forms an Mcm4p-6p-7p subcomplex [Source:SGD;Acc:S000000406]	II	625772	628309	1	DNA replication initiation, chromatin silencing at telomere, regulation of transcription from RNA polymerase II promoter, cell cycle, chromatin silencing at silent mating-type cassette, DNA replication, mitotic S phase, double-strand break repair via break-induced replication, pre-replicative complex assembly involved in nuclear cell cycle DNA replication, DNA unwinding involved in DNA replicatio…	nucleus, cytoplasm, replication fork protection complex, nuclear pre-replicative complex, DNA replication preinitiation complex, MCM complex	hydrolase activity, ATP-dependent 3'-5' DNA helicase activity, transcription cofactor activity, nucleoside-triphosphatase activity, single-stranded DNA binding, nucleotide binding, ATP binding, chromatin binding, DNA binding, DNA replication origin binding, helicase activity, single-stranded DNA-dependent ATPase activity, four-way junction helicase activity
YBR203W	COS111	0.0665256	6.36605	0.479621	0.999524	0	100.402	113.832	104.846	107.911	108.488	106.5	673	816	651	638	642	604	S000000407	Protein required for antifungal drug ciclopirox olamine resistance; not related to the subtelomerically-encoded COS family; the authentic, non-tagged protein is detected in highly purified mitochondria in high-throughput studies [Source:SGD;Acc:S000000407]	II	629168	631942	1	signal transduction	mitochondrion	molecular_function
YBR204C	LDH1	0.00881429	5.37866	0.941224	0.999524	0	47.8886	47.1511	48.6383	52.0949	46.6399	44.9629	321	338	302	308	276	255	S000000408	Serine hydrolase; exhibits active esterase plus weak triacylglycerol lipase activities; proposed role in lipid homeostasis, regulating phospholipid and non-polar lipid levels and required for mobilization of LD-stored lipids; localizes to the lipid droplet (LD) surface; contains a classical serine containing catalytic triad (GxSxG motif) [Source:SGD;Acc:S000000408]	II	632254	633381	-1	lipid catabolic process, lipid homeostasis	lipid particle	hydrolase activity, triglyceride lipase activity, hydrolase activity, acting on ester bonds, serine hydrolase activity
YBR205W	KTR3	0.0386611	6.68557	0.727477	0.999524	0	109.204	104.486	105.007	117.044	95.8146	96.9788	732	749	652	692	567	550	S000000409	Putative alpha-1,2-mannosyltransferase; involved in O- and N-linked protein glycosylation; member of the KRE2/MNT1 mannosyltransferase family; Svp26p mediates uptake of Ktr3p into COPII vesicles; relocalizes from nucleus to vacuole upon DNA replication stress [Source:SGD;Acc:S000000409]	II	633622	634836	1	protein glycosylation, N-glycan processing, protein O-linked glycosylation	membrane, integral component of membrane, fungal-type vacuole	mannosyltransferase activity, transferase activity, transferring glycosyl groups, transferase activity
YBR206W		-0.123299	2.73719	0.605578	0.999524	0	6.56417	5.85901	6.28111	4.90504	5.23854	5.81873	44	42	39	29	31	33	S000000410	Dubious open reading frame; unlikely to encode a functional protein, based on available experimental and comparative sequence data; partially overlaps the verified gene KTR3 [Source:SGD;Acc:S000000410]	II	634601	634924	1	NA	NA	NA
YBR207W	FTH1	0.0660375	8.2437	0.777064	0.999524	0	386.242	373.024	354.319	385.807	225.257	248.795	2589	2674	2200	2281	1333	1411	S000000411	Putative high affinity iron transporter; involved in transport of intravacuolar stores of iron; forms complex with Fet5p; expression is regulated by iron; proposed to play indirect role in endocytosis; protein abundance increases in response to DNA replication stress [Source:SGD;Acc:S000000411]	II	635146	636543	1	transport, transmembrane transport, iron ion homeostasis, high-affinity iron ion transmembrane transport, ion transport, endocytosis	membrane, integral component of membrane, fungal-type vacuole membrane, vacuolar membrane, vacuole	iron ion transmembrane transporter activity
YBR208C	DUR1,2	-0.0879658	6.47166	0.534323	0.999524	0	88.4671	85.5137	89.7071	79.8338	128.429	123.604	593	613	557	472	760	701	S000000412	Urea amidolyase; contains both urea carboxylase and allophanate hydrolase activities, degrades urea to CO2 and NH3; expression sensitive to nitrogen catabolite repression and induced by allophanate, an intermediate in allantoin degradation; protein abundance increases in response to DNA replication stress [Source:SGD;Acc:S000000412]	II	636703	642210	-1	arginine metabolic process, protein folding, metabolic process, regulation of transcription, DNA-templated, urea catabolic process, allantoin catabolic process, protein peptidyl-prolyl isomerization	cytoplasm	metal ion binding, hydrolase activity, carbon-nitrogen ligase activity, with glutamine as amido-N-donor, nucleotide binding, ligase activity, ATP binding, biotin carboxylase activity, catalytic activity, allophanate hydrolase activity, urea carboxylase activity, peptidyl-prolyl cis-trans isomerase activity
YBR209W		-0.603428	0.439847	0.261533	0.999524	0	1.64104	1.116	1.12738	0.507418	0.844926	0.7053	11	8	7	3	5	4	S000000413	Dubious open reading frame; unlikely to encode a functional protein, based on available experimental and comparative sequence data; YBR209W is not an essential gene [Source:SGD;Acc:S000000413]	II	642583	642900	1	NA	NA	NA
YBR210W	ERV15	-0.00988327	4.19245	0.949733	0.999524	0	18.7974	15.624	16.2665	17.7596	14.1948	15.6929	126	112	101	105	84	89	S000000414	Protein involved in export of proteins from the endoplasmic reticulum; ERV15 has a paralog, ERV14, that arose from the whole genome duplication [Source:SGD;Acc:S000000414]	II	645550	645978	1	axial cellular bud site selection, ER to Golgi vesicle-mediated transport, intracellular signal transduction	membrane, integral component of membrane, intracellular, ER to Golgi transport vesicle	molecular_function
YBR211C	AME1	-0.0264665	4.60317	0.841494	0.999524	0	21.3335	23.8546	26.0908	27.0623	26.0237	20.9827	143	171	162	160	154	119	S000000415	Essential kinetochore protein associated with microtubules and SPBs; component of the kinetochore sub-complex COMA (Ctf19p, Okp1p, Mcm21p, Ame1p); involved in spindle checkpoint maintenance; orthologous to human centromere constitutive-associated network (CCAN) subunit CENP-U and fission yeast Mis17; relative distribution to the nucleus increases upon DNA replication stress [Source:SGD;Acc:S00000…	II	646158	647132	-1	protein localization to kinetochore, attachment of spindle microtubules to kinetochore, meiotic nuclear division, cell division, mitotic nuclear division, cell cycle	nucleus, chromosome, centromeric region, chromosome, condensed chromosome kinetochore, kinetochore, COMA complex, spindle pole body	molecular_function
YBR212W	NGR1	0.110216	7.73261	0.500388	0.999524	0	218.408	233.245	256.881	276.712	170.168	186.376	1464	1672	1595	1636	1007	1057	S000000416	RNA binding protein that negatively regulates growth rate; interacts with the 3' UTR of the mitochondrial porin (POR1) mRNA and enhances its degradation; overexpression impairs mitochondrial function; interacts with Dhh1p to mediate POR1 mRNA decay; expressed in stationary phase [Source:SGD;Acc:S000000416]	II	647886	649904	1	mitochondrion organization, 3'-UTR-mediated mRNA destabilization	cytoplasm, perinuclear region of cytoplasm, cytoplasmic stress granule, cytoplasmic mRNA processing body	mRNA binding, nucleic acid binding, nucleotide binding, RNA binding
YBR213W	MET8	0.110653	3.90664	0.463237	0.999524	0	17.0072	17.4375	12.4012	14.0386	13.6878	14.9876	114	125	77	83	81	85	S000000417	Bifunctional dehydrogenase and ferrochelatase; involved in the biosynthesis of siroheme, a prosthetic group used by sulfite reductase; required for sulfate assimilation and methionine biosynthesis [Source:SGD;Acc:S000000417]	II	650368	651192	1	oxidation-reduction process, methionine biosynthetic process, cellular amino acid biosynthetic process, metabolic process, sulfate assimilation, siroheme biosynthetic process, porphyrin-containing compound biosynthetic process	cellular_component	oxidoreductase activity, nucleotide binding, lyase activity, catalytic activity, ferrochelatase activity, sirohydrochlorin ferrochelatase activity, precorrin-2 dehydrogenase activity
YBR214W	SDS24	0.219723	7.26978	0.333829	0.999524	0	134.715	147.87	180.542	195.863	128.091	172.27	903	1060	1121	1158	758	977	S000000418	Protein involved in cell separation during budding; one of two S. cerevisiae homologs (Sds23p and Sds24p) of the S. pombe Sds23 protein, which is implicated in APC/cyclosome regulation; may play an indirect role in fluid-phase endocytosis; protein abundance increases in response to DNA replication stress; SDS24 has a paralog, SDS23, that arose from the whole genome duplication [Source:SGD;Acc:S00…	II	651415	652998	1	NULL	NULL	protein binding
YBR215W	HPC2	-0.137783	5.45667	0.176856	0.999524	0	45.5016	39.0601	44.4509	45.8368	46.1329	38.9678	305	280	276	271	273	221	S000000419	Subunit of the HIR complex; HIR is a nucleosome assembly complex involved in regulation of histone gene transcription; mutants display synthetic defects with subunits of FACT, a complex that allows passage of RNA Pol II through nucleosomes [Source:SGD;Acc:S000000419]	II	653356	655317	1	NA	NA	NA
YBR216C	YBP1	-0.18938	6.00273	0.0438114	0.999524	0	68.1778	65.8442	67.3206	58.3531	71.8187	57.482	457	472	418	345	425	326	S000000420	Protein involved in cellular response to oxidative stress; required for oxidation of specific cysteine residues of transcription factor Yap1p, resulting in nuclear localization of Yap1p in response to stress; YBP1 has a paralog, YBP2, that arose from the whole genome duplication [Source:SGD;Acc:S000000420]	II	655576	657600	-1	cellular response to oxidative stress	cytoplasm	molecular_function
YBR217W	ATG12	0.0824582	3.68653	0.600696	0.999524	0	11.7857	14.229	12.8843	12.8546	11.829	11.4611	79	102	80	76	70	65	S000000421	Ubiquitin-like modifier involved in autophagy and the Cvt pathway; conserved; conjugated to Atg5p to form a complex involved in Atg8p lipidation; Atg5p-Atg12p cojugate also forms a complex with Atg16p; the Atg5-Atg12/Atg16 complex binds to membranes and is essential for autophagosome formation [Source:SGD;Acc:S000000421]	II	657832	658392	1	transport, C-terminal protein lipidation, piecemeal microautophagy of nucleus, autophagosome assembly, CVT pathway, autophagy, mitophagy, protein transport	cytoplasm, Atg12-Atg5-Atg16 complex, obsolete membrane fraction	Atg8 ligase activity, protein tag
YBR218C	PYC2	-0.0313296	8.431	0.826134	0.999524	0	297.476	293.648	318.887	306.65	438.685	432.349	1994	2105	1980	1813	2596	2452	S000000422	Pyruvate carboxylase isoform; cytoplasmic enzyme that converts pyruvate to oxaloacetate; differentially regulated than isoform Pyc1p; mutations in the human homolog are associated with lactic acidosis; PYC2 has a paralog, PYC1, that arose from the whole genome duplication [Source:SGD;Acc:S000000422]	II	658707	662249	-1	gluconeogenesis, metabolic process	NA	ligase activity, ATP binding, biotin carboxylase activity, catalytic activity, metal ion binding, pyruvate carboxylase activity
YBR220C		0.0410622	6.57246	0.688139	0.999524	0	95.3296	101.556	100.82	98.1008	94.2937	99.0947	639	728	626	580	558	562	S000000424	Putative protein of unknown function; YBR220C is not an essential gene [Source:SGD;Acc:S000000424]	II	662995	664677	-1	transport, biological_process, acetyl-CoA transport	membrane, integral component of membrane	molecular_function, acetyl-CoA transporter activity
YBR221C	PDB1	-0.0938334	9.764	0.483413	0.999524	0	993.129	863.088	935.402	923.332	758.405	729.457	6657	6187	5808	5459	4488	4137	S000000425	E1 beta subunit of the pyruvate dehydrogenase (PDH) complex; PDH is an evolutionarily conserved multi-protein complex found in mitochondria [Source:SGD;Acc:S000000425]	II	665153	666253	-1	metabolic process	NA	catalytic activity
YBR222C	PCS60	-0.0135404	9.28288	0.959018	0.999524	0	365.505	325.175	459.165	416.928	547.343	645.35	2450	2331	2851	2465	3239	3660	S000000426	Oxalyl-CoA synthetase; capable of catalyzing conversion of oxalate to oxalyl-CoA; catalyzes first step in pathway of oxalate degradation that functions to protect yeast from inhibitory effects of oxalate; peroxisomal protein that binds mRNA; localizes to both peroxisomal peripheral membrane and matrix, expression is highly inducible by oleic acid; similar to E. coli long chain acyl-CoA synthetase…	II	666720	668351	-1	metabolic process	NA	catalytic activity
YBR223C	TDP1	0.188597	4.61515	0.158602	0.999524	0	25.8091	28.1791	25.2855	28.9228	19.4333	23.2749	173	202	157	171	115	132	S000000427	Tyrosyl-DNA phosphodiesterase I; hydrolyzes 3' and 5'-phosphotyrosyl bonds; involved in the repair of DNA lesions created by topoisomerase I and topoisomerase II; mutations in human homolog result in the neurodegenerative disease SCANI [Source:SGD;Acc:S000000427]	II	668663	670297	-1	DNA repair	nucleus	phosphoric diester hydrolase activity
YBR224W		0.00328968	0.450043	0.993919	0.999524	0	1.19349	1.395	1.12738	1.35311	1.52087	1.05795	8	10	7	8	9	6	S000000428	Dubious open reading frame; unlikely to encode a functional protein, based on available experimental and comparative sequence data; partially overlaps the verified gene TDP1 [Source:SGD;Acc:S000000428]	II	670125	670640	1	NA	NA	NA
YBR225W		0.132972	5.42578	0.335509	0.999524	0	39.5342	42.4081	44.2899	48.7121	42.4153	47.4314	265	304	275	288	251	269	S000000429	Putative protein of unknown function; non-essential gene identified in a screen for mutants affected in mannosylphophorylation of cell wall components [Source:SGD;Acc:S000000429]	II	670627	673329	1	biological_process	cellular_component	molecular_function
YBR226C		-0.0618683	1.29418	0.859816	0.999524	0	1.64104	1.5345	2.89897	3.21365	1.85884	1.4106	11	11	18	19	11	8	S000000430	Dubious open reading frame; unlikely to encode a functional protein, based on available experimental and comparative sequence data; partially overlaps the uncharacterized ORF YBR225W [Source:SGD;Acc:S000000430]	II	673155	673565	-1	NA	NA	NA
YBR227C	MCX1	-0.0130399	5.57396	0.893745	0.999524	0	49.0821	45.8956	49.4436	47.359	45.457	49.7237	329	329	307	280	269	282	S000000431	Mitochondrial matrix protein; putative ATP-binding chaperone with non-proteolytic function; similar to bacterial ClpX proteins [Source:SGD;Acc:S000000431]	II	673572	675134	-1	protein folding, protein refolding	mitochondrion, mitochondrial matrix	unfolded protein binding, nucleoside-triphosphatase activity, nucleotide binding, ATP binding, molecular_function
YBR228W	SLX1	-0.101547	4.42759	0.370954	0.999524	0	22.527	21.9016	20.6149	20.1276	22.475	18.8668	151	157	128	119	133	107	S000000432	Endonuclease involved in DNA recombination and repair; subunit of a complex, with Slx4p, that hydrolyzes 5' branches from duplex DNA in response to stalled or converging replication forks; function overlaps with that of Sgs1p-Top3p [Source:SGD;Acc:S000000432]	II	675313	676227	1	DNA repair	intracellular	nuclease activity
YBR229C	ROT2	-0.0251815	6.72525	0.805751	0.999524	0	121.437	116.762	115.959	114.846	118.459	118.138	814	837	720	679	701	670	S000000433	Glucosidase II catalytic subunit; required for normal cell wall synthesis; mutations in rot2 suppress tor2 mutations, and are synthetically lethal with rot1 mutations [Source:SGD;Acc:S000000433]	II	676357	679221	-1	carbohydrate metabolic process	NA	hydrolase activity, hydrolyzing O-glycosyl compounds, carbohydrate binding, catalytic activity
YBR230C	OM14	0.0347908	9.06119	0.825446	0.999524	0	723.401	703.919	768.55	798.507	508.814	544.139	4849	5046	4772	4721	3011	3086	S000000434	Integral mitochondrial outer membrane protein; abundance is decreased in cells grown in glucose relative to other carbon sources; appears to contain 3 alpha-helical transmembrane segments; ORF encodes a 97-basepair intron [Source:SGD;Acc:S000000434]	II	679549	680050	-1	biological_process	mitochondrion, integral component of membrane, membrane, integral component of mitochondrial outer membrane, mitochondrial outer membrane	molecular_function
YBR231C	SWC5	0.187786	4.75368	0.235343	0.999524	0	21.9303	24.9706	25.9297	24.3561	21.2921	29.4463	147	179	161	144	126	167	S000000435	Component of the SWR1 complex; complex exchanges histone variant H2AZ (Htz1p) for chromatin-bound histone H2A; protein abundance increases in response to DNA replication stress; relocalizes to the cytosol in response to hypoxia [Source:SGD;Acc:S000000435]	II	682179	683090	-1	NA	NA	NA
YBR232C		0.224488	0.274543	0.639921	0.999524	0	0.745928	1.395	1.28843	1.35311	0.844926	0.528975	5	10	8	8	5	3	S000000436	Dubious open reading frame; unlikely to encode a functional protein, based on available experimental and comparative sequence data [Source:SGD;Acc:S000000436]	II	683373	683732	-1	NA	NA	NA
YBR233W	PBP2	0.0253688	4.85047	0.837198	0.999524	0	24.1681	27.7606	31.4055	30.9525	29.9104	28.0357	162	199	195	183	177	159	S000000437	RNA binding protein; has similarity to mammalian heterogeneous nuclear RNP K protein, involved in the regulation of telomere position effect and telomere length; relative distribution to the nucleus increases upon DNA replication stress [Source:SGD;Acc:S000000437]	II	683428	684669	1	NULL	NULL	RNA binding
YBR233W-A	DAD3	0.0811025	4.06062	0.550831	0.999524	0	15.5153	16.0425	17.7159	15.2225	13.8568	18.8668	104	115	110	90	82	107	S000007595	Essential subunit of the Dam1 complex (aka DASH complex); complex couples kinetochores to the force produced by MT depolymerization thereby aiding in chromosome segregation; is transferred to the kinetochore prior to mitosis [Source:SGD;Acc:S000007595]	II	684977	685261	1	chromosome segregation, regulation of microtubule polymerization or depolymerization, mitotic spindle organization in nucleus, cell division, mitotic nuclear division, cell cycle	nucleus, cytoplasm, DASH complex, spindle, chromosome, centromeric region, chromosome, condensed chromosome kinetochore, kinetochore, microtubule, cytoskeleton	microtubule binding
YBR234C	ARC40	0.0994554	8.36209	0.40648	0.999524	0	287.928	305.227	328.067	351.302	325.127	352.297	1930	2188	2037	2077	1924	1998	S000000438	Subunit of the ARP2/3 complex; ARP2/3 is required for the motility and integrity of cortical actin patches [Source:SGD;Acc:S000000438]	II	685438	686592	-1	actin nucleation, actin filament organization, regulation of actin filament polymerization, mitochondrion inheritance	cytoplasm, Arp2/3 protein complex, actin cortical patch, cytoskeleton	ubiquitin binding, protein binding, actin binding
YBR235W	VHC1	0.0580297	6.24134	0.549568	0.999524	0	71.4599	75.0512	71.1859	80.1721	80.099	76.7014	479	538	442	474	474	435	S000000439	Vacuolar membrane cation-chloride cotransporter (CCC); likely mediates K+ and Cl- cotransport into the vacuole; has a role in potassium homeostasis and salt tolerance; similar to mammalian electroneutral Na(+)-(K+)-C1- cotransporter family [Source:SGD;Acc:S000000439]	II	686901	690263	1	transport, transmembrane transport	membrane, integral component of membrane	ion transmembrane transporter activity
YBR236C	ABD1	-0.0474617	5.94928	0.628985	0.999524	0	67.4319	64.1701	63.4553	67.4866	57.7929	50.9579	452	460	394	399	342	289	S000000440	Methyltransferase; catalyzes the transfer of a methyl group from S-adenosylmethionine to the GpppN terminus of capped mRNA; nuclear protein that relocalizes to the cytosol in response to hypoxia [Source:SGD;Acc:S000000440]	II	690383	691693	-1	methylation, transcription from RNA polymerase II promoter, 7-methylguanosine mRNA capping, mRNA processing	nucleus, DNA-directed RNA polymerase II, holoenzyme	methyltransferase activity, RNA binding, mRNA (guanine-N7-)-methyltransferase activity, transferase activity
YBR237W	PRP5	0.0572304	5.69999	0.627665	0.999524	0	48.4853	54.1261	52.9868	56.4925	52.3854	49.371	325	388	329	334	310	280	S000000441	RNA helicase in the DEAD-box family; necessary for prespliceosome formation, bridges U1 and U2 snRNPs and enables stable U2 snRNP association with intron RNA [Source:SGD;Acc:S000000441]	II	691969	694518	1	NULL	NULL	nucleic acid binding, ATP binding, helicase activity, ATP-dependent helicase activity
YBR238C		-0.239976	5.70504	0.294534	0.999524	0	41.6228	36.2701	42.0351	34.3353	70.2978	59.7742	279	260	261	203	416	339	S000000442	Mitochondrial membrane protein; not required for respiratory growth but causes a synthetic respiratory defect in combination with rmd9 mutations; transcriptionally up-regulated by TOR; deletion increases life span; YBR238C has a paralog, RMD9, that arose from the whole genome duplication [Source:SGD;Acc:S000000442]	II	695107	697302	-1	aerobic respiration	membrane, mitochondrial inner membrane, mitochondrion, cytoplasm, integral component of mitochondrial membrane	molecular_function
YBR239C	ERT1	0.0891031	4.89347	0.498064	0.999524	0	25.9583	28.8766	25.2855	28.0771	32.9521	32.4438	174	207	157	166	195	184	S000000443	Transcriptional regulator; involved in regulation of gluconeogenesis and fermentable carbon utilization; GFP-fusion protein localizes to cytoplasm, nucleus; null mutation affects periodicity of transcriptional and metabolic oscillation; plays role in restricting Ty1 transposition; member of the zinc cluster family of proteins, similar to Rds2p [Source:SGD;Acc:S000000443]	II	698354	699943	-1	gluconeogenesis, biological_process, transcription, DNA-templated, regulation of transcription, DNA-templated, signal transduction	nucleus, cytoplasm	signal transducer activity, transcription factor activity, sequence-specific DNA binding, DNA binding, sequence-specific DNA binding, zinc ion binding, metal ion binding
YBR240C	THI2	0.0247388	3.32017	0.900882	0.999524	0	9.69707	8.92802	12.4012	9.4718	10.4771	14.9876	65	64	77	56	62	85	S000000444	Transcriptional activator of thiamine biosynthetic genes; interacts with regulatory factor Thi3p to control expression of thiamine biosynthetic genes with respect to thiamine availability; acts together with Pdc2p to respond to thiaminediphosphate demand, possibly as related to carbon source availability; zinc finger protein of the Zn(II)2Cys6 type [Source:SGD;Acc:S000000444]	II	700490	701842	-1	regulation of transcription, DNA-templated	nucleus	transcription factor activity, sequence-specific DNA binding, zinc ion binding
YBR241C		0.127655	6.44181	0.574049	0.999524	0	93.6886	82.1657	99.8535	119.243	61.0036	75.4671	628	589	620	705	361	428	S000000445	Putative transporter, member of the sugar porter family; green fluorescent protein (GFP)-fusion protein localizes to the vacuolar membrane; YBR241C is not an essential gene; YBR241C has a paralog, VPS73, that arose from the whole genome duplication [Source:SGD;Acc:S000000445]	II	702589	704055	-1	transport, transmembrane transport	integral component of membrane, membrane, fungal-type vacuole membrane, vacuolar membrane, vacuole	transporter activity, transmembrane transporter activity, substrate-specific transmembrane transporter activity
YBR242W		0.0407332	5.62391	0.742134	0.999524	0	45.3524	41.5711	38.653	44.1454	43.5982	45.8445	304	298	240	261	258	260	S000000446	Putative protein of unknown function; green fluorescent protein (GFP)-fusion protein localizes to the cytoplasm and nucleus; YBR242W is not an essential gene; YBR242W has a paralog, YGL101W, that arose from the whole genome duplication [Source:SGD;Acc:S000000446]	II	704670	705386	1	biological_process, metabolic process	nucleus, cytoplasm	phosphoric diester hydrolase activity, catalytic activity, molecular_function, metal ion binding
YBR243C	ALG7	0.0657443	6.49802	0.563814	0.999524	0	88.1687	83.5607	77.7891	75.4361	74.3535	93.4523	591	599	483	446	440	530	S000000447	UDP-N-acetyl-glucosamine-1-P transferase; transfers Glc-Nac-P from UDP-GlcNac to Dol-P in the ER in the first step of the dolichol pathway of protein asparagine-linked glycosylation; inhibited by tunicamycin [Source:SGD;Acc:S000000447]	II	705447	706793	-1	aerobic respiration, protein N-linked glycosylation	membrane, integral component of membrane, UDP-N-acetylglucosamine transferase complex, endoplasmic reticulum, endoplasmic reticulum membrane	phospho-N-acetylmuramoyl-pentapeptide-transferase activity, UDP-N-acetylglucosamine-dolichyl-phosphate N-acetylglucosaminephosphotransferase activity, transferase activity, transferring glycosyl groups, transferase activity
YBR244W	GPX2	-0.019923	3.07145	0.922029	0.999524	0	6.56417	5.58001	7.24743	5.5816	7.60433	10.2269	44	40	45	33	45	58	S000000448	Phospholipid hydroperoxide glutathione peroxidase; protects cells from phospholipid hydroperoxides and nonphospholipid peroxides during oxidative stress; induced by glucose starvation; protein abundance increases in response to DNA replication stress [Source:SGD;Acc:S000000448]	II	707528	708016	1	oxidation-reduction process, cellular response to oxidative stress, response to oxidative stress	nucleus, cytoplasm, extrinsic component of mitochondrial outer membrane, extrinsic component of mitochondrial inner membrane	oxidoreductase activity, peroxidase activity, phospholipid-hydroperoxide glutathione peroxidase activity, glutathione peroxidase activity
YBR245C	ISW1	0.0410179	6.7704	0.652612	0.999524	0	103.982	105.741	103.88	105.881	106.63	111.966	697	758	645	626	631	635	S000000449	ATPase subunit of imitation-switch (ISWI) class chromatin remodelers; with Ioc3p forms Isw1a complex involved in repression of transcription initiation; with Ioc2p and Ioc4p forms Isw1b complex involved in regulation of transcription elongation; Isw1b recruited to ORFs by H3K36 methylation and acts with Chd1p to prevent trans-histone exchange over coding regions; Isw1p import into nucleus depends…	II	708150	711539	-1	ATP-dependent chromatin remodeling, chromatin remodeling	nucleus, obsolete chromatin remodeling complex	nucleosome binding, protein binding, nucleic acid binding, ATP binding, DNA binding, hydrolase activity, acting on acid anhydrides, in phosphorus-containing anhydrides, helicase activity
YBR246W	RRT2	-0.0864691	5.79898	0.393988	0.999524	0	53.1101	50.2201	53.9531	51.5875	57.6239	53.2502	356	360	335	305	341	302	S000000450	Methylesterase performing penultimate step of diphthamide biosynthesis; hydrolyzes methylated diphthine to produce diphthine and allows Dph6-catalyzed amidation reaction to occur; deletion leads to resistance to sordarin and accumulation of methylatediphthine; WD40 domain-containing protein; involved in endosomal recycling; forms complex with Rtt10p that functions in retromer-mediated pathway for…	II	711591	712754	1	NULL	NULL	protein binding
YBR247C	ENP1	-0.00403281	6.80389	0.975656	0.999524	0	90.1081	82.1657	82.9428	78.6498	96.6595	109.322	604	589	515	465	572	620	S000000451	Protein associated with U3 and U14 snoRNAs; required for pre-rRNA processing and 40S ribosomal subunit synthesis; localized in the nucleus and concentrated in the nucleolus [Source:SGD;Acc:S000000451]	II	713004	714455	-1	ribosome biogenesis, endonucleolytic cleavage in ITS1 to separate SSU-rRNA from 5.8S rRNA and LSU-rRNA from tricistronic rRNA transcript (SSU-rRNA, 5.8S rRNA, LSU-rRNA), rRNA processing	nucleus, cytoplasm, nucleolus, 90S preribosome, preribosome, small subunit precursor	snoRNA binding
YBR248C	HIS7	-0.0196301	6.4681	0.848092	0.999524	0	77.7257	77.4227	78.7554	82.54	92.4349	85.3413	521	555	489	488	547	484	S000000452	Imidazole glycerol phosphate synthase; glutamine amidotransferase:cyclase that catalyzes the fifth step of histidine biosynthesis and also produces 5-aminoimidazole-4-carboxamide ribotide (AICAR), a purine precursor [Source:SGD;Acc:S000000452]	II	714807	716465	-1	histidine biosynthetic process, metabolic process	cytoplasm	oxo-acid-lyase activity, catalytic activity, transferase activity, transferring pentosyl groups, imidazoleglycerol-phosphate synthase activity
YBR249C	ARO4	-0.0569456	9.85481	0.685984	0.999524	0	765.471	747.861	816.222	779.902	1079.65	1028.15	5131	5361	5068	4611	6389	5831	S000000453	3-deoxy-D-arabino-heptulosonate-7-phosphate (DAHP) synthase; catalyzes the first step in aromatic amino acid biosynthesis and is feedback-inhibited by tyrosine or high concentrations of phenylalanine or tryptophan; relative distribution to the nucleus increases upon DNA replication stress [Source:SGD;Acc:S000000453]	II	716882	717994	-1	response to stress, aromatic amino acid family biosynthetic process, cellular amino acid biosynthetic process, metabolic process, biosynthetic process	nucleus, cytoplasm	3-deoxy-7-phosphoheptulonate synthase activity, transferase activity, catalytic activity
YBR250W	SPO23	-0.774545	1.84165	0.0243781	0.999524	0	4.32638	2.79001	3.06003	1.52225	3.71767	2.1159	29	20	19	9	22	12	S000000454	Protein of unknown function; associates with meiosis-specific protein Spo1p [Source:SGD;Acc:S000000454]	II	719033	720604	1	NA	NA	NA
YBR251W	MRPS5	0.0425149	6.93409	0.692101	0.999524	0	136.356	149.823	129.81	138.694	124.711	114.259	914	1074	806	820	738	648	S000000455	Mitochondrial ribosomal protein of the small subunit [Source:SGD;Acc:S000000455]	II	721390	722313	1	translation, mitochondrial translation	mitochondrion, ribosome, intracellular, ribonucleoprotein complex, mitochondrial small ribosomal subunit	RNA binding, structural constituent of ribosome
YBR252W	DUT1	0.102696	6.09809	0.364268	0.999524	0	57.7348	57.1951	53.9531	58.0148	65.9042	76.5251	387	410	335	343	390	434	S000000456	deoxyuridine triphosphate diphosphatase (dUTPase); catalyzes hydrolysis of dUTP to dUMP and PPi, thereby preventing incorporation of uracil into DNA during replication; critical for the maintenance of genetic stability; also has diphosphatase activity on deoxyinosine triphosphate [Source:SGD;Acc:S000000456]	II	722611	723054	1	nucleotide metabolic process, pyrimidine deoxyribonucleoside triphosphate catabolic process, dUTP metabolic process, dUTP catabolic process, dITP catabolic process	nucleus, cytoplasm	metal ion binding, hydrolase activity, dITP diphosphatase activity, dUTP diphosphatase activity
YBR253W	SRB6	0.101241	4.30177	0.439164	0.999524	0	20.7368	21.9016	19.6486	21.6498	19.4333	20.63	139	157	122	128	115	117	S000000457	Subunit of the RNA polymerase II mediator complex; associates with core polymerase subunits to form the RNA polymerase II holoenzyme; essential for transcriptional regulation [Source:SGD;Acc:S000000457]	II	723270	723635	1	regulation of transcription from RNA polymerase II promoter	mediator complex	RNA polymerase II transcription cofactor activity
YBR254C	TRS20	0.00174934	4.28263	0.99072	0.999524	0	16.4104	16.0425	15.7833	18.9436	20.6162	17.8088	110	115	98	112	122	101	S000000458	Core component of transport protein particle (TRAPP) complexes I-III; TRAPP complexes are related multimeric guanine nucleotide-exchange factors for the GTPase Ypt1p, regulating ER-Golgi traffic (TRAPPI), intra-Golgi traffic (TRAPPII), endosome-Golgi traffic (TRAPPII and III) and autophagy (TRAPPIII); mutation of conserved residues leads to defects in endocytic recycling and a block in sporulatio…	II	723736	724263	-1	transport, ER to Golgi vesicle-mediated transport	intracellular	NA
YBR255C-A		-0.065988	5.7208	0.549335	0.999524	0	57.1381	61.6591	56.53	54.2937	57.7929	47.7841	383	442	351	321	342	271	S000007649	Putative protein of unknown function; may interact with respiratory chain complexes III (ubiquinol-cytochrome c reductase) or IV (cytochrome c oxidase); identified by sequence comparison with hemiascomycetous yeast species [Source:SGD;Acc:S000007649]	II	726618	727074	-1	biological_process	membrane, cellular_component, integral component of membrane	molecular_function
YBR255W	MTC4	-0.0302212	5.06932	0.801251	0.999524	0	30.7322	35.8516	38.4919	38.902	40.3875	31.9148	206	257	239	230	239	181	S000000459	Protein of unknown function; required for normal growth rate at 15 degrees C; green fluorescent protein (GFP)-fusion protein localizes to the cytoplasm in a punctate pattern; mtc4 is synthetically sick with cdc13-1 [Source:SGD;Acc:S000000459]	II	724456	726540	1	biological_process	cytoplasm, integral component of membrane, membrane	molecular_function
YBR256C	RIB5	0.151812	6.4251	0.189149	0.999524	0	63.7023	78.8177	81.0102	81.8634	72.6636	80.4042	427	565	503	484	430	456	S000000460	Riboflavin synthase; catalyzes the last step of the riboflavin biosynthesis pathway [Source:SGD;Acc:S000000460]	II	727386	728102	-1	oxidation-reduction process, riboflavin biosynthetic process	NA	oxidoreductase activity, riboflavin synthase activity
YBR257W	POP4	-0.13394	4.21313	0.371397	0.999524	0	19.5433	15.4845	17.3938	20.4659	20.2782	16.3982	131	111	108	121	120	93	S000000461	Subunit of both RNase MRP and nuclear RNase P; RNase MRP cleaves pre-rRNA, while nuclear RNase P cleaves tRNA precursors to generate mature 5' ends and facilitates turnover of nuclear RNAs; binds to the RPR1 RNA subunit in RNase P [Source:SGD;Acc:S000000461]	II	728885	729724	1	mRNA cleavage, rRNA processing, tRNA processing	nucleolar ribonuclease P complex, ribonuclease P complex, ribonuclease MRP complex	RNA binding, ribonuclease activity
YBR258C	SHG1	0.0539313	3.56018	0.784426	0.999524	0	11.6365	16.6005	11.918	9.64094	11.9979	10.5795	78	119	74	57	71	60	S000000462	Subunit of the COMPASS (Set1C) complex; COMPASS methylates histone H3 on lysine 4 and is required in transcriptional silencing near telomeres [Source:SGD;Acc:S000000462]	II	729734	730162	-1	NA	NA	NA
YBR259W		-0.105395	4.48096	0.48968	0.999524	0	23.7205	23.0176	21.9033	17.5905	18.5884	19.0431	159	165	136	104	110	108	S000000463	Protein of unknown function; YBR259W is not an essential gene; forms cytoplasmic foci upon DNA replication stress [Source:SGD;Acc:S000000463]	II	730387	732453	1	biological_process	cellular_component	molecular_function
YBR260C	RGD1	0.0719507	5.69993	0.447194	0.999524	0	51.0215	51.6151	54.2752	59.3679	51.0335	53.6028	342	370	337	351	302	304	S000000464	GTPase-activating protein (RhoGAP) for Rho3p and Rho4p; possibly involved in control of actin cytoskeleton organization [Source:SGD;Acc:S000000464]	II	732639	734639	-1	signal transduction	intracellular	NA
YBR261C	TAE1	-0.0838796	5.25496	0.487297	0.999524	0	32.0749	28.5976	32.2108	29.5994	35.3179	36.1466	215	205	200	175	209	205	S000000465	AdoMet-dependent proline methyltransferase; catalyzes the dimethylation of ribosomal proteins Rpl12 and Rps25 at N-terminal proline residues; has a role in protein synthesis; fusion protein localizes to the cytoplasm [Source:SGD;Acc:S000000465]	II	734832	735530	-1	NULL	NULL	methyltransferase activity
YBR262C	MIC12	0.0826778	6.65204	0.530918	0.999524	0	106.668	109.787	104.685	106.389	93.7868	107.029	715	787	650	629	555	607	S000000466	Component of the MICOS complex; MICOS (formerly MINOS or MitOS) is a mitochondrial inner membrane complex that extends into the intermembrane space and has a role in the maintenance of crista junctions, inner membrane architecture, and formation of contact sites to the outer membrane [Source:SGD;Acc:S000000466]	II	735720	736040	-1	cristae formation	membrane, mitochondrion, integral component of membrane, integral component of mitochondrial inner membrane, mitochondrial crista junction, mitochondrial membrane	molecular_function
YBR263W	SHM1	0.028967	8.37231	0.807263	0.999524	0	329.253	307.18	314.539	334.388	325.127	349.3	2207	2202	1953	1977	1924	1981	S000000467	Mitochondrial serine hydroxymethyltransferase; converts serine to glycine plus 5,10 methylenetetrahydrofolate; involved in generating precursors for purine, pyrimidine, amino acid, and lipid biosynthesis; reverse reaction generates serine [Source:SGD;Acc:S000000467]	II	736264	737736	1	L-serine metabolic process, glycine metabolic process	NA	pyridoxal phosphate binding, glycine hydroxymethyltransferase activity
YBR264C	YPT10	0.110024	4.68378	0.497187	0.999524	0	24.1681	28.3186	28.8287	30.9525	24.6718	24.5092	162	203	179	183	146	139	S000000468	Rab family GTP-binding protein; contains the PEST signal sequence specific for proteolytic enzymes; may be involved in vesicular transport; overexpression leads to accumulation of Golgi-like cisternae with budding vesicles [Source:SGD;Acc:S000000468]	II	737770	738369	-1	transport, small GTPase mediated signal transduction, protein transport, Golgi organization	membrane, cytoplasm, plasma membrane	GTPase activity, GTP binding, nucleotide binding, guanyl nucleotide binding
YBR265W	TSC10	0.188117	7.05588	0.0931103	0.999524	0	128.3	147.033	129.004	150.027	123.021	135.947	860	1054	801	887	728	771	S000000469	3-ketosphinganine reductase; catalyzes the second step in phytosphingosine synthesis; essential for growth in the absence of exogenous dihydrosphingosine or phytosphingosine; localized to lipid droplets; member of short chain dehydrogenase/reductase protein family [Source:SGD;Acc:S000000469]	II	738582	739544	1	metabolic process	NA	oxidoreductase activity
YBR267W	REI1	-0.0575506	6.21598	0.71212	0.999524	0	62.0612	49.6621	61.0395	53.1098	57.6239	71.7643	416	356	379	314	341	407	S000000471	Cytoplasmic pre-60S factor; required for the correct recycling of shuttling factors Alb1, Arx1 and Tif6 at the end of the ribosomal large subunit biogenesis; involved in bud growth in the mitotic signaling network [Source:SGD;Acc:S000000471]	II	739841	741022	1	NA	NA	NA
YBR268W	MRPL37	0.177181	5.86639	0.221937	0.999524	0	68.4762	74.3537	60.8784	65.1186	55.0892	69.4721	459	533	378	385	326	394	S000000472	Mitochondrial ribosomal protein of the large subunit [Source:SGD;Acc:S000000472]	II	741299	741616	1	sporulation resulting in formation of a cellular spore, mitochondrial translation	mitochondrion, ribosome, ribonucleoprotein complex, mitochondrial large ribosomal subunit	structural constituent of ribosome
YBR269C	SDH8	0.216904	6.31765	0.111566	0.999524	0	84.1407	91.7912	84.5534	99.1157	62.1865	77.2304	564	658	525	586	368	438	S000000473	Protein required for assembly of succinate dehydrogenase; interacts with flavinylated Sdh1p and may function as a chaperone for free Sdh1p, protecting its FAD cofactor from redox reactions before assembly of the complex; soluble protein of the mitochondrial matrix; respiratory defect of null mutant is functionally complemented by Drosophila and human orthologs [Source:SGD;Acc:S000000473]	II	742160	742576	-1	biological_process	mitochondrion	molecular_function
YBR270C	BIT2	0.0536776	4.35261	0.710279	0.999524	0	22.3778	20.5065	26.4129	22.6647	16.7295	25.2145	150	147	164	134	99	143	S000000474	Subunit of TORC2 membrane-associated complex; involved in regulation of actin cytoskeletal dynamics during polarized growth and cell wall integrity; interacts with Slm1p and Slm2p, homologous PH domain-containing TORC2 substrates; BIT2 has a paralog, BIT61, that arose from the whole genome duplication [Source:SGD;Acc:S000000474]	II	742761	744398	-1	biological_process	cellular_component	molecular_function
YBR271W	EFM2	0.207221	4.82126	0.130721	0.999524	0	23.5713	22.0411	19.9707	25.2018	22.1371	29.27	158	158	124	149	131	166	S000000475	S-adenosylmethionine-dependent methyltransferase; seven-beta-strand lysine methyltransferase which dimethylates translation elongation factor EF2 (Eft1p and Eft2p) at lysine 613 and methylates EF3 (Yef3p) at lysine 187; green fluorescent protein (GFP)-fusion protein localizes to the cytoplasm; involved in regulation of translational termination; predicted involvement in ribosome biogenesis [Sourc…	II	744852	746111	1	biological_process	cytoplasm	S-adenosylmethionine-dependent methyltransferase activity
YBR272C	HSM3	-0.151767	5.21255	0.214599	0.999524	0	43.7114	36.5491	41.5519	38.3946	36.1628	34.3834	293	262	258	227	214	195	S000000476	Proteasome-interacting protein; involved in the assembly of the base subcomplex of the 19S proteasomal regulatory particle (RP); involved in DNA mismatch repair during slow growth; weak similarity to Msh1p; related to human 19S subunit S5b; structural study suggests Hsm3p is a scaffold protein for Rpt1p-Rpt2p complex formation [Source:SGD;Acc:S000000476]	II	746361	747803	-1	NULL	NULL	binding
YBR273C	UBX7	0.204655	6.16947	0.099807	0.999524	0	67.2827	72.5402	73.4406	83.3857	59.6518	75.1145	451	520	456	493	353	426	S000000477	UBX (ubiquitin regulatory X) domain-containing protein; interacts with Cdc48p; UBX7 has a paralog, UBX6, that arose from the whole genome duplication [Source:SGD;Acc:S000000477]	II	748061	749371	-1	ubiquitin-dependent protein catabolic process, sporulation resulting in formation of a cellular spore	nuclear envelope, endoplasmic reticulum	protein binding, molecular_function
YBR274W	CHK1	0.0865719	5.20226	0.431871	0.999524	0	37.5948	41.1526	34.4656	40.2552	34.8109	31.7385	252	295	214	238	206	180	S000000478	Serine/threonine kinase and DNA damage checkpoint effector; mediates cell cycle arrest via phosphorylation of Pds1p; phosphorylated by checkpoint signal transducer Mec1p; homolog of S. pombe and mammalian Chk1 checkpoint kinase [Source:SGD;Acc:S000000478]	II	749594	751177	1	protein phosphorylation, phosphorylation, cell cycle, cellular response to DNA damage stimulus, replication fork protection, DNA damage checkpoint	nucleus	protein serine/threonine kinase activity, protein kinase activity, transferase activity, transferring phosphorus-containing groups, kinase activity, nucleotide binding, ATP binding, transferase activity
YBR275C	RIF1	-0.0276643	6.10921	0.800523	0.999524	0	71.3107	68.2157	65.3879	68.8397	73.0016	68.7668	478	489	406	407	432	390	S000000479	Protein that binds to the Rap1p C-terminus; acts synergistically with Rif2p to help control telomere length and establish telomeric silencing; contributes to resection of DNA double strand breaks (DSBs); deletion results in telomere elongation [Source:SGD;Acc:S000000479]	II	751356	757106	-1	NA	NA	NA
YBR276C	PPS1	-0.0707648	6.34249	0.4136	0.999524	0	78.1733	75.6092	85.6807	80.6795	86.1824	81.8148	524	542	532	477	510	464	S000000480	Protein phosphatase; has specificity for serine, threonine, and tyrosine residues; has a role in the DNA synthesis phase of the cell cycle [Source:SGD;Acc:S000000480]	II	757620	760043	-1	protein dephosphorylation, dephosphorylation	NA	phosphatase activity, protein tyrosine/serine/threonine phosphatase activity, protein tyrosine phosphatase activity
YBR277C		-0.364793	-0.0827917	0.550597	0.999524	0	0.745928	0.558001	0.644216	0.507418	0.675941	0.528975	5	4	4	3	4	3	S000000481	Dubious open reading frame; unlikely to encode a functional protein, based on available experimental and comparative sequence data; partially overlaps the verified gene YBR278W [Source:SGD;Acc:S000000481]	II	760215	760616	-1	NA	NA	NA
YBR278W	DPB3	0.0660897	3.62785	0.716375	0.999524	0	10.2938	11.5785	10.4685	11.1632	12.3359	11.8138	69	83	65	66	73	67	S000000482	Third-largest subunit of DNA polymerase II (DNA polymerase epsilon); required to maintain fidelity of chromosomal replication and also for inheritance of telomeric silencing; stabilizes the interaction of Pol epsilon with primer-template DNA, positively affecting the processivity of the polymerase and exonuclease activities of Pol epsilon; mRNA abundance peaks at the G1/S boundary of the cell cyc…	II	760294	760899	1	chromatin silencing at telomere, DNA replication, nucleotide-excision repair, lagging strand elongation, mismatch repair, leading strand elongation	nucleus, replication fork, epsilon DNA polymerase complex	nucleotidyltransferase activity, double-stranded DNA binding, DNA binding, transferase activity, DNA-directed DNA polymerase activity
YBR279W	PAF1	0.051617	6.58839	0.610354	0.999524	0	88.1687	96.3947	97.2766	99.7922	96.6595	95.9208	591	691	604	590	572	544	S000000483	Component of the Paf1p complex involved in transcription elongation; binds to and modulates the activity of RNA polymerases I and II; required for expression of a subset of genes, including cell cycle-regulated genes; involved in SER3 repression by helping to maintain SRG1 transcription-dependent nucleosome occupancy; homolog of human PD2/hPAF1 [Source:SGD;Acc:S000000483]	II	761257	762594	1	NA	NA	NA
YBR280C	SAF1	0.0387667	5.47799	0.826076	0.999524	0	47.1427	44.2216	58.7847	64.7804	39.5425	40.7311	316	317	365	383	234	231	S000000484	F-Box protein involved in proteasome-dependent degradation of Aah1p; involved in proteasome-dependent degradation of Aah1p during entry of cells into quiescence; interacts with Skp1 [Source:SGD;Acc:S000000484]	II	762784	764697	-1	NA	NA	NA
YBR281C	DUG2	-0.0640734	5.71923	0.562148	0.999524	0	50.2756	50.7781	50.2489	52.7715	59.1448	49.0184	337	364	312	312	350	278	S000000485	Component of glutamine amidotransferase (GATase II); forms a complex with Dug3p to degrade glutathione (GSH) and other peptides containing a gamma-glu-X bond in an alternative pathway to GSH degradation by gamma-glutamyl transpeptidase (Ecm38p) [Source:SGD;Acc:S000000485]	II	764970	767606	-1	metabolic process, proteolysis, glutathione catabolic process	nucleus, cytoplasm	metal ion binding, hydrolase activity, protein binding, metallopeptidase activity, peptidase activity, dipeptidase activity, omega peptidase activity
YBR282W	MRPL27	0.0149743	6.19328	0.906926	0.999524	0	81.4554	89.5592	84.0702	83.5548	75.3674	70.1774	546	642	522	494	446	398	S000000486	Mitochondrial ribosomal protein of the large subunit; homolog of human Bcl-2 interacting protein BMRP [Source:SGD;Acc:S000000486]	II	768240	768680	1	mitochondrial translation	mitochondrion, ribosome, ribonucleoprotein complex, mitochondrial large ribosomal subunit	structural constituent of ribosome
YBR283C	SSH1	-0.00564361	8.83942	0.957328	0.999524	0	407.277	391.019	413.104	424.709	418.914	419.125	2730	2803	2565	2511	2479	2377	S000000487	Subunit of the Ssh1 translocon complex; Sec61p homolog involved in co-translational pathway of protein translocation; not essential [Source:SGD;Acc:S000000487]	II	768943	770415	-1	protein transport	membrane	P-P-bond-hydrolysis-driven protein transmembrane transporter activity
YBR284W		-0.0662237	3.88165	0.695951	0.999524	0	14.0234	14.508	19.4875	16.4065	14.7017	14.9876	94	104	121	97	87	85	S000000488	Putative metallo-dependent hydrolase superfamily protein; similar to AMP deaminases but lacks key catalytic residues and does not rescue purine nucleotide metabolic defect of quadruple aah1 ade8 amd1 his1 mutant; null mutant exhibits longer telomeres, altered Ty mobility, decreased resistance to rapamycin and wortmannin; induced in response to hydrostatic pressure; not an essential gene; YBR284W …	II	771239	773632	1	purine ribonucleoside monophosphate biosynthetic process, purine nucleobase metabolic process, biological_process, IMP biosynthetic process	membrane, cellular_component, integral component of membrane	deaminase activity, hydrolase activity, acting on carbon-nitrogen (but not peptide) bonds, in cyclic amidines, AMP deaminase activity, molecular_function
YBR285W		0.335923	3.79618	0.140408	0.999524	0	13.7251	18.693	13.0454	17.7596	17.2365	18.8668	92	134	81	105	102	107	S000000489	Putative protein of unknown function; YBR285W is not an essential gene [Source:SGD;Acc:S000000489]	II	773922	774356	1	biological_process	cellular_component	molecular_function
YBR286W	APE3	0.166518	10.0763	0.33284	0.999524	0	1106.51	1166.64	1215.31	1406.73	934.488	1079.81	7417	8363	7546	8317	5530	6124	S000000490	Vacuolar aminopeptidase Y; processed to mature form by Prb1p [Source:SGD;Acc:S000000490]	II	774700	776313	1	protein catabolic process in the vacuole, proteolysis	fungal-type vacuole, vacuole	hydrolase activity, metallopeptidase activity, peptidase activity, aminopeptidase activity
YBR287W		0.0722128	7.2044	0.642556	0.999524	0	157.54	159.449	142.694	149.181	142.792	157.106	1056	1143	886	882	845	891	S000000491	Protein of unknown function; green fluorescent protein (GFP)-fusion protein localizes to the ER; YBR287W is not an essential gene [Source:SGD;Acc:S000000491]	II	776571	777854	1	transport, transmembrane transport, biological_process	membrane, integral component of membrane, endoplasmic reticulum	molecular_function
YBR288C	APM3	-0.104579	5.4464	0.32766	0.999524	0	42.2195	42.5476	40.1025	35.0118	41.7393	37.5572	283	305	249	207	247	213	S000000492	Mu3-like subunit of the clathrin associated protein complex (AP-3); functions in transport of alkaline phosphatase to the vacuole via the alternate pathway [Source:SGD;Acc:S000000492]	II	778012	779463	-1	transport, Golgi to vacuole transport, intracellular protein transport, vesicle-mediated transport, protein transport	membrane, cytoplasmic vesicle membrane, AP-3 adaptor complex, cytoplasmic vesicle, clathrin adaptor complex, Golgi apparatus	protein binding, molecular_function
YBR289W	SNF5	0.0361648	5.85237	0.724933	0.999524	0	59.2267	54.5446	56.0468	64.273	60.6657	62.0664	397	391	348	380	359	352	S000000493	Subunit of the SWI/SNF chromatin remodeling complex; involved in transcriptional regulation; functions interdependently in transcriptional activation with Snf2p and Snf6p; relocates to the cytosol under hypoxic conditions [Source:SGD;Acc:S000000493]	II	779667	782384	1	chromatin remodeling	nuclear chromosome	NA
YBR290W	BSD2	0.0208297	5.8175	0.826801	0.999524	0	55.1987	56.4976	52.8257	50.7418	52.5544	55.5424	370	405	328	300	311	315	S000000494	Heavy metal ion homeostasis protein; facilitates trafficking of Smf1p and Smf2p metal transporters to vacuole where they are degraded; acts as an adaptor protein with Rsp5p in the regulated endocytosis of Smf1p and is itself ubiquitylated by Rsp5p; controls metal ion transport, prevents metal hyperaccumulation, functions in copper detoxification [Source:SGD;Acc:S000000494]	II	782591	783556	1	transport, response to stress, protein targeting to vacuole, ubiquitin-dependent protein catabolic process, metal ion transport	membrane, integral component of membrane, fungal-type vacuole membrane, vacuole, endoplasmic reticulum	protein binding
YBR291C	CTP1	0.0686311	5.70543	0.615103	0.999524	0	42.5179	50.7781	59.59	59.3679	52.0474	50.6053	285	364	370	351	308	287	S000000495	Mitochondrial inner membrane citrate transporter; member of the mitochondrial carrier family [Source:SGD;Acc:S000000495]	II	783673	784572	-1	transport, transmembrane transport, mitochondrial citrate transport	membrane, mitochondrial inner membrane, mitochondrion, integral component of membrane	binding, tricarboxylate secondary active transmembrane transporter activity
YBR292C		-0.488332	0.0438833	0.397486	0.999524	0	1.0443	0.558001	0.80527	1.01484	0.844926	0.35265	7	4	5	6	5	2	S000000496	Dubious open reading frame; unlikely to encode a functional protein, based on available experimental and comparative sequence data; YBR292C is not an essential gene [Source:SGD;Acc:S000000496]	II	784702	785073	-1	NA	NA	NA
YBR293W	VBA2	-0.132827	6.17749	0.187788	0.999524	0	82.4997	76.8647	67.9648	65.4569	71.1427	59.7742	553	551	422	387	421	339	S000000497	Permease of basic amino acids in the vacuolar membrane [Source:SGD;Acc:S000000497]	II	787006	788430	1	transport, transmembrane transport, basic amino acid transport, amino acid transport	membrane, integral component of membrane, fungal-type vacuole membrane, vacuolar membrane, vacuole	drug transmembrane transporter activity, basic amino acid transmembrane transporter activity
YBR294W	SUL1	-0.0991269	6.45918	0.779062	0.999524	0	185.139	159.867	168.463	172.353	58.8068	51.4869	1241	1146	1046	1019	348	292	S000000498	High affinity sulfate permease of the SulP anion transporter family; sulfate uptake is mediated by specific sulfate transporters Sul1p and Sul2p, which control the concentration of endogenous activated sulfate intermediates [Source:SGD;Acc:S000000498]	II	789235	791814	1	transport, transmembrane transport, sulfate transport	integral component of membrane, membrane	transporter activity, secondary active sulfate transmembrane transporter activity
YBR295W	PCA1	-0.0814279	5.84546	0.541125	0.999524	0	62.2104	57.0556	63.2942	58.3531	52.3854	52.5449	417	409	393	345	310	298	S000000499	Cadmium transporting P-type ATPase; may also have a role in copper and iron homeostasis; stabilized by Cd binding, which prevents ubiquitination; S288C and other lab strains contain a G970R mutation which eliminates Cd transport function [Source:SGD;Acc:S000000499]	II	792849	796499	1	metabolic process	NA	nucleotide binding, catalytic activity, metal ion binding
YBR296C	PHO89	0.0836629	4.02426	0.696526	0.999524	0	18.9466	19.6695	21.7423	28.9228	15.3776	12.5191	127	141	135	171	91	71	S000000500	Plasma membrane Na+/Pi cotransporter; active in early growth phase; similar to phosphate transporters of Neurospora crassa; transcription regulated by inorganic phosphate concentrations and Pho4p; mutations in related human transporter genes hPit1 and hPit2 are associated with hyperphosphatemia-induced calcification of vascular tissue and familial idiopathic basal ganglia calcification [Source:SG…	II	796798	798522	-1	phosphate ion transport	membrane	inorganic phosphate transmembrane transporter activity
YBR296C-A		-0.965936	0.324877	0.107959	0.999524	0	0.745928	0.837002	1.61054	0.507418	1.1829	0.35265	5	6	10	3	7	2	S000028605	Putative protein of unknown function; identified by gene-trapping, microarray-based expression analysis, and genome-wide homology searching [Source:SGD;Acc:S000028605]	II	800123	800242	-1	biological_process	cellular_component	molecular_function
YBR297W	MAL33	-0.0459552	7.03924	0.711968	0.999524	0	116.216	117.599	133.031	130.914	143.299	130.657	779	843	826	774	848	741	S000000501	MAL-activator protein; part of complex locus MAL3; nonfunctional in genomic reference strain S288C [Source:SGD;Acc:S000000501]	II	800523	801929	1	cellular carbohydrate metabolic process, transcription, DNA-templated, regulation of transcription, DNA-templated, maltose metabolic process	nucleus	transcription factor activity, sequence-specific DNA binding, DNA binding, zinc ion binding, metal ion binding
YBR298C	MAL31	0.0726003	7.58648	0.673997	0.999524	0	166.79	192.371	204.216	187.745	219.85	241.565	1118	1379	1268	1110	1301	1370	S000000502	Maltose permease; high-affinity maltose transporter (alpha-glucoside transporter); encoded in the MAL3 complex locus; member of the 12 transmembrane domain superfamily of sugar transporters; functional in genomic reference strain S288C [Source:SGD;Acc:S000000502]	II	802631	804475	-1	transport, transmembrane transport, alpha-glucoside transport, maltose metabolic process, carbohydrate transport	membrane, integral component of membrane, obsolete membrane fraction	transporter activity, transmembrane transporter activity, alpha-glucoside:proton symporter activity, substrate-specific transmembrane transporter activity
YBR299W	MAL32	-0.0270557	4.02532	0.91031	0.999524	0	12.084	11.718	16.4275	18.0979	27.2066	24.8618	81	84	102	107	161	141	S000000503	Maltase (alpha-D-glucosidase); inducible protein involved in maltose catabolism; encoded in the MAL3 complex locus; functional in genomic reference strain S288C; hydrolyzes the disaccharides maltose, turanose, maltotriose, and sucrose [Source:SGD;Acc:S000000503]	II	805351	807105	1	carbohydrate metabolic process, metabolic process, sucrose catabolic process, maltose catabolic process, maltose metabolic process	obsolete plasma membrane enriched fraction	hydrolase activity, hydrolase activity, acting on glycosyl bonds, catalytic activity, cation binding, sucrose alpha-glucosidase activity, maltose alpha-glucosidase activity, alpha-1,4-glucosidase activity
YBR301W	PAU24	-0.150096	-0.299729	0.837342	0.999524	0	0.745928	0.279001	0.483162	0.169139	0.168985	0.881625	5	2	3	1	1	5	S000000505	Cell wall mannoprotein; has similarity to Tir1p, Tir2p, Tir3p, and Tir4p; member of the seripauperin multigene family encoded mainly in subtelomeric regions; expressed under anaerobic conditions, completely repressed during aerobic growth [Source:SGD;Acc:S000000505]	II	809057	809419	1	response to stress	NA	NA
YCL001W	RER1	0.0138103	6.13424	0.893535	0.999524	0	75.0404	75.1907	57.1742	70.362	75.5364	63.477	503	539	355	416	447	360	S000000507	Protein involved in retention of membrane proteins; including Sec12p, in the ER; localized to Golgi; functions as a retrieval receptor in returning membrane proteins to the ER [Source:SGD;Acc:S000000507]	III	111916	112482	1	NULL	integral component of membrane	NA
YCL001W-B		-0.297487	-0.0253468	0.584502	0.999524	0	0.596743	0.976502	0.80527	0.676557	1.1829	0.35265	4	7	5	4	7	2	S000007596	Putative protein of unknown function; present in a region duplicated between chromosomes XIV and III; YCL001W-B has a paralog, DOM34, that arose from the whole genome duplication [Source:SGD;Acc:S000007596]	III	113770	114024	1	biological_process	cellular_component	molecular_function
YCL004W	PGS1	0.0185799	4.95666	0.883497	0.999524	0	37.5948	35.5726	33.9824	31.7982	28.2205	33.6781	252	255	211	188	167	191	S000000510	Phosphatidylglycerolphosphate synthase; catalyzes the synthesis of phosphatidylglycerolphosphate from CDP-diacylglycerol and sn-glycerol 3-phosphate in the first committed and rate-limiting step of cardiolipin biosynthesis [Source:SGD;Acc:S000000510]	III	109105	110670	1	phospholipid biosynthetic process, metabolic process	NA	catalytic activity, phosphotransferase activity, for other substituted phosphate groups
YCL005W	LDB16	0.0760577	5.6059	0.416785	0.999524	0	43.8606	43.1056	46.7057	51.7566	47.3158	50.9579	294	309	290	306	280	289	S000000511	Protein of unknown function; null mutants have decreased net negative cell surface charge; GFP-fusion protein expression is induced in response to the DNA-damaging agent MMS; native protein is detected in purified mitochondria [Source:SGD;Acc:S000000511]	III	108021	108791	1	biological_process	membrane, mitochondrion, integral component of membrane, lipid particle	molecular_function
YCL005W-A	VMA9	-0.0425361	4.13117	0.778663	0.999524	0	14.9186	14.3685	16.1054	14.7151	16.7295	17.4562	100	103	100	87	99	99	S000028508	Vacuolar H+ ATPase subunit e of the V-ATPase V0 subcomplex; essential for vacuolar acidification; interacts with the V-ATPase assembly factor Vma21p in the ER; involved in V0 biogenesis [Source:SGD;Acc:S000028508]	III	107023	107417	1	transport, transmembrane transport, ATP hydrolysis coupled proton transport, proton transport, protein complex assembly, ion transport, cell wall mannoprotein biosynthetic process, vacuolar acidification	membrane, integral component of membrane, fungal-type vacuole membrane, vacuolar membrane, vacuole, proton-transporting V-type ATPase, V0 domain, vacuolar proton-transporting V-type ATPase, V0 domain	hydrogen ion transmembrane transporter activity, ATPase activity, coupled to transmembrane movement of ions
YCL007C		0.0167029	3.771	0.916161	0.999524	0	12.3824	12.834	10.7906	11.6706	12.5049	11.4611	83	92	67	69	74	65	S000000513	Dubious open reading frame; unlikely to encode a functional protein, based on available experimental and comparative sequence data; overlaps verified ORF YCL005W-A; mutations in YCL007C were thought to confer sensitivity to calcofluor white, but this phenotype was later shown to be due to the defect in YCL005W-A [Source:SGD;Acc:S000000513]	III	106974	107366	-1	NA	NA	NA
YCL008C	STP22	0.176796	5.6709	0.136597	0.999524	0	50.8723	47.8486	41.2298	55.1394	48.1608	56.0714	341	343	256	326	285	318	S000000514	Component of the ESCRT-I complex; ESCRT-I is involved in ubiquitin-dependent sorting of proteins into the endosome; prevents polyubiquitination of the arrestin-related protein Rim8p, thereby directing its monoubiquitination by Rsp5p; homologous to the mouse and human Tsg101 tumor susceptibility gene; mutants exhibit a Class E Vps phenotype; [Source:SGD;Acc:S000000514]	III	105696	106853	-1	cellular protein modification process, protein transport	NA	acid-amino acid ligase activity
YCL009C	ILV6	0.103086	9.44275	0.398906	0.999524	0	578.542	591.9	644.86	651.356	606.488	730.515	3878	4243	4004	3851	3589	4143	S000000515	Regulatory subunit of acetolactate synthase; acetolactate synthase catalyzes the first step of branched-chain amino acid biosynthesis; enhances activity of the Ilv2p catalytic subunit, localizes to mitochondria [Source:SGD;Acc:S000000515]	III	104619	105548	-1	metabolic process, branched-chain amino acid biosynthetic process	NA	amino acid binding, acetolactate synthase activity
YCL010C	SGF29	0.0460261	5.38548	0.704455	0.999524	0	41.026	42.5476	41.713	41.1009	43.4292	46.5498	275	305	259	243	257	264	S000000516	Component of the HAT/Core module of the SAGA, SLIK, and ADA complexes; HAT/Core module also contains Gcn5p, Ngg1p, and Ada2p; binds methylated histone H3K4; involved in transcriptional regulation through SAGA and TBP recruitment to target promoters and H3 acetylation [Source:SGD;Acc:S000000516]	III	103571	104350	-1	NA	NA	NA
YCL011C	GBP2	0.0291129	7.79411	0.776089	0.999524	0	218.109	221.666	215.007	222.08	231.679	234.512	1462	1589	1335	1313	1371	1330	S000000517	Poly(A+) RNA-binding protein; key surveillance factor for the selective export of spliced mRNAs from the nucleus to the cytoplasm; preference for intron-containing genes; similar to Npl3p; also binds single-stranded telomeric repeat sequence in vitro; relocalizes to the cytosol in response to hypoxia; GBP2 has a paralog, HRB1, that arose from the whole genome duplication [Source:SGD;Acc:S00000051…	III	102075	103358	-1	telomere maintenance, poly(A)+ mRNA export from nucleus	nucleus, chromosome, cytoplasmic stress granule, chromosome, telomeric region	nucleic acid binding, nucleotide binding, DNA binding, RNA binding, telomeric DNA binding
YCL012C		-0.0625734	4.59107	0.660651	0.999524	0	31.7765	26.2261	29.3118	29.4302	25.1788	26.9777	213	188	182	174	149	153	S000029705	Putative protein of unknown function; orthologs are present in S. bayanus, S. paradoxus and Ashbya gossypii; YCL012C is not an essential gene [Source:SGD;Acc:S000029705]	III	101317	101788	-1	biological_process	cellular_component	molecular_function
YCL014W	BUD3	-0.00327502	6.28605	0.975405	0.999524	0	76.9798	73.6562	70.3806	77.4658	83.8166	79.6989	516	528	437	458	496	452	S000000520	Protein involved in bud-site selection; required for axial budding pattern; localizes with septins to bud neck in mitosis and may constitute an axial landmark for next round of budding [Source:SGD;Acc:S000000520]	III	96281	101191	1	axial cellular bud site selection, cellular bud site selection, cytokinesis, cell cycle, regulation of Rho protein signal transduction	cellular bud neck, cellular bud neck contractile ring, intracellular	molecular_function, Rho guanyl-nucleotide exchange factor activity
YCL016C	DCC1	0.240459	5.20595	0.0248635	0.999524	0	31.0306	36.9676	39.2972	47.6973	33.628	38.2625	208	265	244	282	199	217	S000000521	Subunit of a complex with Ctf8p and Ctf18p; shares some components with Replication Factor C; required for sister chromatid cohesion and telomere length maintenance [Source:SGD;Acc:S000000521]	III	94621	95763	-1	DNA replication, cellular response to DNA damage stimulus, mitotic sister chromatid cohesion, maintenance of DNA trinucleotide repeats	Ctf18 RFC-like complex	molecular_function
YCL017C	NFS1	0.034193	7.88292	0.748881	0.999524	0	251.079	245.521	252.05	256.923	241.987	261.314	1683	1760	1565	1519	1432	1482	S000000522	Cysteine desulfurase; involved in iron-sulfur cluster (Fe/S) biogenesis and in thio-modification of mitochondrial and cytoplasmic tRNAs; essential protein located predominantly in mitochondria [Source:SGD;Acc:S000000522]	III	92777	94270	-1	tRNA wobble uridine modification, cellular iron ion homeostasis, metabolic process, iron-sulfur cluster assembly, mitochondrial tRNA thio-modification, tRNA thio-modification, tRNA processing, cysteine metabolic process	mitochondrion, nucleus	transferase activity, pyridoxal phosphate binding, catalytic activity, cysteine desulfurase activity
YCL018W	LEU2	-0.232213	8.38324	0.313188	0.999524	0	295.984	226.549	295.856	251.341	300.118	284.765	1984	1624	1837	1486	1776	1615	S000000523	Beta-isopropylmalate dehydrogenase (IMDH); catalyzes the third step in the leucine biosynthesis pathway; can additionally catalyze the conversion of &#946;-ethylmalate into &#945;-ketovalerate [Source:SGD;Acc:S000000523]	III	91324	92418	1	oxidation-reduction process, cellular amino acid biosynthetic process, branched-chain amino acid biosynthetic process, leucine biosynthetic process	cytoplasm, obsolete soluble fraction	oxidoreductase activity, NAD binding, oxidoreductase activity, acting on the CH-OH group of donors, NAD or NADP as acceptor, magnesium ion binding, metal ion binding, 3-isopropylmalate dehydrogenase activity
YCL019W		-0.439684	3.31505	0.182071	0.999524	0	9.54788	5.30101	6.60321	5.07418	5.06955	5.28975	64	38	41	30	30	30	S000000524	Retrotransposon TYA Gag and TYB Pol genes; transcribed/translated as one unit; polyprotein is processed to make a nucleocapsid-like protein (Gag), reverse transcriptase (RT), protease (PR), and integrase (IN); similar to retroviral genes [Source:SGD;Acc:S000000524]	III	85102	90415	1	metabolic process, proteolysis, DNA recombination, viral procapsid maturation, transposition, DNA integration, transposition, RNA-mediated	nucleus, cytoplasm, retrotransposon nucleocapsid	metal ion binding, hydrolase activity, nucleotidyltransferase activity, nuclease activity, RNA-directed DNA polymerase activity, endonuclease activity, nucleic acid binding, nucleotide binding, ATP binding, DNA binding, RNA binding, transferase activity, catalytic activity, peptidase activity, aspartic-type endopeptidase activity, RNA-DNA hybrid ribonuclease activity, DNA-directed DNA polymerase …
YCL021W-A		-0.32367	1.85976	0.279981	0.999524	0	1.93941	1.953	3.70424	1.69139	3.54869	3.70283	13	14	23	10	21	21	S000007549	Putative protein of unknown function [Source:SGD;Acc:S000007549]	III	83620	83997	1	biological_process	membrane, cellular_component, integral component of membrane	molecular_function
YCL023C		0.439463	0.242601	0.507842	0.999524	0	0.149186	0.837002	0.966324	1.69139	1.68985	1.23428	1	6	6	10	10	7	S000000528	Dubious open reading frame; unlikely to encode a functional protein, based on available experimental and comparative sequence data; partially overlaps verified ORF KCC4 [Source:SGD;Acc:S000000528]	III	78949	79296	-1	NA	NA	NA
YCL024W	KCC4	-0.0520519	5.60626	0.687405	0.999524	0	48.3361	51.0571	47.5109	48.0356	66.7491	57.482	324	366	295	284	395	326	S000000529	Protein kinase of the bud neck involved in the septin checkpoint; associates with septin proteins, negatively regulates Swe1p by phosphorylation, shows structural homology to bud neck kinases Gin4p and Hsl1p; KCC4 has a paralog, GIN4, that arose from the whole genome duplication [Source:SGD;Acc:S000000529]	III	79162	82275	1	budding cell bud growth, protein phosphorylation, phosphorylation, cell division, cell cycle, septin ring assembly, regulation of cell shape	septin ring, cellular bud neck, cellular bud neck septin collar, incipient cellular bud site	protein serine/threonine kinase activity, protein kinase activity, transferase activity, transferring phosphorus-containing groups, kinase activity, nucleotide binding, ATP binding, transferase activity
YCL025C	AGP1	-0.0537675	9.12256	0.690465	0.999524	0	695.802	678.948	829.106	729.16	711.765	743.386	4664	4867	5148	4311	4212	4216	S000000530	Low-affinity amino acid permease with broad substrate range; involved in uptake of asparagine, glutamine, and other amino acids; expression regulated by SPS plasma membrane amino acid sensor system (Ssy1p-Ptr3p-Ssy5p); AGP1 has a paralog, GNP1, that arose from the whole genome duplication [Source:SGD;Acc:S000000530]	III	76018	77919	-1	transport, transmembrane transport, amino acid transmembrane transport, amino acid transport	integral component of membrane, membrane, plasma membrane	amino acid transmembrane transporter activity, L-proline transmembrane transporter activity
YCL026C-A	FRM2	0.891355	0.796107	0.0648514	0.999524	0	0.745928	0.976502	0.80527	2.36795	1.68985	2.8212	5	7	5	14	10	16	S000000589	Type II nitroreductase, using NADH as reductant; mutants are defective in fatty acid mediated repression of genes involved in fatty acid biosynthesis indicative of a role in lipid signaling; involved in the oxidative stress response; transcription induction by cadmium and selenite indicates a possible role in the metal stress response; expression induced in cells treated with the mycotoxin patuli…	III	74704	75285	-1	oxidation-reduction process, lipid metabolic process, fatty acid metabolic process, negative regulation of fatty acid metabolic process	nucleus, cytoplasm	oxidoreductase activity, NAD(P)H nitroreductase activity
YCL026C-B	HBN1	-0.185673	5.38209	0.237003	0.999524	0	40.8769	29.5741	38.653	38.902	45.288	42.4943	274	212	240	230	268	241	S000007548	Protein of unknown function; similar to bacterial nitroreductases; green fluorescent protein (GFP)-fusion protein localizes to the cytoplasm and nucleus; protein becomes insoluble upon intracellular iron depletion; protein abundance increases in response to DNA replication stress [Source:SGD;Acc:S000007548]	III	73405	73986	-1	NULL	NULL	oxidoreductase activity
YCL027W	FUS1	0.0149758	3.71364	0.953115	0.999524	0	13.7251	18.8325	14.4949	12.6855	13.6878	11.6375	92	135	90	75	81	66	S000000532	Membrane protein localized to the shmoo tip; required for cell fusion; expression regulated by mating pheromone; proposed to coordinate signaling, fusion, and polarization events required for fusion; potential Cdc28p substrate [Source:SGD;Acc:S000000532]	III	71803	73341	1	regulation of termination of mating projection growth, cortical protein anchoring, cytogamy	membrane, integral component of membrane, integral component of plasma membrane, mating projection tip	protein binding, molecular_function
YCL028W	RNQ1	-0.0120094	7.35442	0.903821	0.999524	0	175.144	149.684	182.313	190.113	151.918	167.156	1174	1073	1132	1124	899	948	S000000533	[PIN(+)] prion; an infectious protein conformation that is generally an ordered protein aggregate [Source:SGD;Acc:S000000533]	III	70150	71367	1	NA	NA	NA
YCL029C	BIK1	0.0586786	5.33366	0.570321	0.999524	0	33.4176	37.9441	36.8814	36.1958	39.7115	40.0258	224	272	229	214	235	227	S000000534	Microtubule-associated protein; component of the interface between microtubules and kinetochore, involved in sister chromatid separation; essential in polyploid cells but not in haploid or diploid cells; ortholog of mammalian CLIP-170 [Source:SGD;Acc:S000000534]	III	68599	69921	-1	mitotic spindle organization in nucleus, mitotic anaphase B, mitotic spindle elongation, cell division, mitotic nuclear division, cell cycle, negative regulation of microtubule polymerization, karyogamy involved in conjugation with cellular fusion, nuclear migration involved in conjugation with cellular fusion	nucleus, cytoplasm, condensed nuclear chromosome kinetochore, spindle, kinetochore, microtubule, spindle pole body, cell cortex, mating projection tip, cytoskeleton, spindle microtubule, microtubule plus-end	microtubule binding, protein homodimerization activity
YCL030C	HIS4	0.145208	6.45292	0.266358	0.999524	0	63.5531	64.1701	67.6427	77.9732	80.9439	93.6286	426	460	420	461	479	531	S000000535	Multifunctional enzyme containing phosphoribosyl-ATP pyrophosphatase; phosphoribosyl-AMP cyclohydrolase, and histidinol dehydrogenase activities; catalyzes the second, third, ninth and tenth steps in histidine biosynthesis [Source:SGD;Acc:S000000535]	III	65934	68333	-1	oxidation-reduction process, histidine biosynthetic process, metabolic process	NA	oxidoreductase activity, NAD binding, zinc ion binding, phosphoribosyl-ATP diphosphatase activity, phosphoribosyl-AMP cyclohydrolase activity, histidinol dehydrogenase activity
YCL031C	RRP7	-0.0484508	6.27962	0.645148	0.999524	0	80.1127	80.4917	75.2122	77.8041	85.5065	74.7618	537	577	467	460	506	424	S000000536	Essential protein involved in rRNA processing and ribosome biogenesis; protein abundance increases in response to DNA replication stress [Source:SGD;Acc:S000000536]	III	64675	65568	-1	NA	NA	NA
YCL032W	STE50	0.0909198	6.04105	0.388712	0.999524	0	67.4319	71.9822	63.9384	73.7448	62.6935	61.0085	452	516	397	436	371	346	S000000537	Adaptor protein for various signaling pathways; involved in mating response, invasive/filamentous growth, osmotolerance; acts as an adaptor that links G protein-associated Cdc42p-Ste20p complex to the effector Ste11p to modulate signal transduction [Source:SGD;Acc:S000000537]	III	63441	64481	1	signal transduction	NA	NA
YCL033C	MXR2	0.148574	5.61335	0.397726	0.999524	0	55.0495	58.5901	58.1405	63.089	46.4709	55.3661	369	420	361	373	275	314	S000000538	Methionine-R-sulfoxide reductase; involved in the response to oxidative stress; protects iron-sulfur clusters from oxidative inactivation along with MXR1; involved in the regulation of lifespan [Source:SGD;Acc:S000000538]	III	62776	63282	-1	transport, oxidation-reduction process, cellular response to oxidative stress, electron transport chain	mitochondrion	oxidoreductase activity, metal ion binding, peptide-methionine (R)-S-oxide reductase activity, peptide-methionine (S)-S-oxide reductase activity
YCL034W	LSB5	0.135557	6.56841	0.225027	0.999524	0	91.8983	100.44	97.9208	107.403	89.7311	99.271	616	720	608	635	531	563	S000000539	Protein of unknown function; binds Las17p, which is a homolog of human Wiskott-Aldrich Syndrome protein involved in actin patch assembly and actin polymerization; may mediate disassembly of the Pan1 complex from the endocytic coat [Source:SGD;Acc:S000000539]	III	61658	62722	1	actin filament organization, intracellular protein transport, actin cortical patch localization, endocytosis, actin cytoskeleton organization	cytoplasm, cell cortex, intracellular, actin cortical patch, cytoskeleton	molecular_function
YCL035C	GRX1	0.170425	6.56539	0.220474	0.999524	0	93.241	98.0687	95.1829	123.303	82.2958	84.2834	625	703	591	729	487	478	S000000540	Glutathione-dependent disulfide oxidoreductase; hydroperoxide and superoxide-radical responsive, heat-stable, with active site cysteine pair; protects cells from oxidative damage; GRX1 has a paralog, GRX2, that arose from the whole genome duplication; protein abundance increases in response to DNA replication stress [Source:SGD;Acc:S000000540]	III	60841	61173	-1	transport, cell redox homeostasis, cellular response to oxidative stress, electron transport chain, protein glutathionylation	nucleus, cytoplasm	electron carrier activity, disulfide oxidoreductase activity, glutathione peroxidase activity, protein disulfide oxidoreductase activity, glutathione transferase activity
YCL036W	GFD2	-0.0460221	6.14751	0.701274	0.999524	0	64.299	56.2186	57.3352	54.632	63.8764	69.4721	431	403	356	323	378	394	S000000541	Protein of unknown function; identified as a high-copy suppressor of a dbp5 mutation; GFD2 has a paralog, YDR514C, that arose from the whole genome duplication [Source:SGD;Acc:S000000541]	III	59026	60726	1	biological_process	cellular_component	nucleic acid binding, molecular_function
YCL037C	SRO9	-0.0626169	2.65776	0.785029	0.999524	0	5.51987	6.27751	5.63689	5.5816	7.9423	6.3477	37	45	35	33	47	36	S000000542	Cytoplasmic RNA-binding protein; shuttles between nucleus and cytoplasm and is exported from the nucleus in an mRNA export-dependent manner; associates with translating ribosomes; involved in heme regulation of Hap1p as a component of the HMC complex, also involved in the organization of actin filaments; contains a La motif; SRO9 has a paralog, SLF1, that arose from the whole genome duplication […	III	57374	58678	-1	NA	NA	NA
YCL038C	ATG22	0.0917335	5.78545	0.564278	0.999524	0	69.6697	72.6797	80.366	83.724	49.8506	56.0714	467	521	499	495	295	318	S000000543	Vacuolar integral membrane protein required for efflux of amino acids; required for efflux of amino acids during autophagic body breakdown in the vacuole; null mutation causes a gradual loss of viability during starvation [Source:SGD;Acc:S000000543]	III	54941	56527	-1	transport, amino acid transmembrane export from vacuole, autophagy, protein transport	membrane, integral component of membrane, integral component of fungal-type vacuolar membrane, vacuolar membrane, vacuole	molecular_function
YCL039W	GID7	0.0948594	6.30177	0.364465	0.999524	0	83.6931	77.1437	85.6807	96.5786	78.0711	91.689	561	553	532	571	462	520	S000000544	Subunit of GID Complex that binds directly to central component Vid30p; GID complex is involved in proteasome-dependent catabolite inactivation of fructose-1,6-bisphosphatase; Gid7p contains six WD40 repeats; computational analysis suggests that Gid7p and Moh1p have similar functions [Source:SGD;Acc:S000000544]	III	52645	54882	1	proteasome-mediated ubiquitin-dependent protein catabolic process, negative regulation of gluconeogenesis	nucleus, cytoplasm, GID complex	protein binding, molecular_function
YCL040W	GLK1	0.268948	11.1727	0.161639	0.999524	0	1923.45	2197.13	2360.73	2755.96	1854.61	2433.11	12893	15750	14658	16294	10975	13799	S000000545	Glucokinase; catalyzes the phosphorylation of glucose at C6 in the first irreversible step of glucose metabolism; one of three glucose phosphorylating enzymes; expression regulated by non-fermentable carbon sources; GLK1 has a paralog, EMI2, that arose from the whole genome duplication [Source:SGD;Acc:S000000545]	III	50838	52340	1	mannose metabolic process, carbohydrate metabolic process, phosphorylation, glycolytic process, glucose metabolic process, glucose import, glucose 6-phosphate metabolic process	cytosol, obsolete plasma membrane enriched fraction	phosphotransferase activity, alcohol group as acceptor, kinase activity, nucleotide binding, ATP binding, transferase activity, glucokinase activity, hexokinase activity
YCL041C		0.168654	4.8501	0.288168	0.999524	0	24.3173	24.2731	24.8023	24.1869	15.5466	24.3329	163	174	154	143	92	138	S000000546	Dubious open reading frame; unlikely to encode a functional protein, based on available experimental and comparative sequence data; partially overlaps both the verified gene PDI1/YCL043C and the uncharacterized gene YCL042W [Source:SGD;Acc:S000000546]	III	50133	50627	-1	NA	NA	NA
YCL042W		0.287296	6.34946	0.153693	0.999524	0	72.355	81.1892	83.426	103.682	66.5801	86.7519	485	582	518	613	394	492	S000000547	Putative protein of unknown function; epitope-tagged protein localizes to the cytoplasm [Source:SGD;Acc:S000000547]	III	50584	50943	1	biological_process	cytoplasm	molecular_function
YCL043C	PDI1	0.119587	10.4841	0.420039	0.999524	0	1063.99	999.799	1138.33	1267.02	934.319	1157.22	7132	7167	7068	7491	5529	6563	S000000548	Protein disulfide isomerase; multifunctional protein of ER lumen, essential for formation of disulfide bonds in secretory and cell-surface proteins, unscrambles non-native disulfide bonds; key regulator of Ero1p; forms complex with Mnl1p that has exomannosidase activity, processing unfolded protein-bound Man8GlcNAc2 oligosaccharides to Man7GlcNAc2, promoting degradation in unfolded protein respon…	III	48653	50221	-1	cell redox homeostasis	endoplasmic reticulum	isomerase activity
YCL044C	MGR1	0.0597944	6.91814	0.72647	0.999524	0	106.519	98.0687	105.812	117.552	90.2381	100.153	714	703	657	695	534	568	S000000549	Subunit of the mitochondrial (mt) i-AAA protease supercomplex; i-AAA degrades misfolded mitochondrial proteins; forms a subcomplex with Mgr3p that binds to substrates to facilitate proteolysis; required for growth of cells lacking mtDNA [Source:SGD;Acc:S000000549]	III	47111	48364	-1	misfolded or incompletely synthesized protein catabolic process	membrane, mitochondrial inner membrane, mitochondrion, integral component of membrane, i-AAA complex	misfolded protein binding
YCL045C	EMC1	-0.0534648	7.72777	0.698728	0.999524	0	218.557	211.482	227.73	210.578	232.524	232.22	1465	1516	1414	1245	1376	1317	S000000550	Member of conserved endoplasmic reticulum membrane complex; involved in efficient folding of proteins in the ER; null mutant displays induction of the unfolded protein response; interacts with Gal80p; homologous to worm H17B01.4/EMC-1, fly CG2943, and human KIAA0090 [Source:SGD;Acc:S000000550]	III	44623	46905	-1	protein folding in endoplasmic reticulum	membrane, integral component of membrane, ER membrane protein complex, endoplasmic reticulum, endoplasmic reticulum membrane	molecular_function
YCL046W		0.278779	2.17572	0.369116	0.999524	0	4.32638	4.46401	5.79794	4.7359	3.3797	7.40565	29	32	36	28	20	42	S000000551	Dubious open reading frame; unlikely to encode a functional protein, based on available experimental and comparative sequence data; partially overlaps the uncharacterized ORF YCL045C [Source:SGD;Acc:S000000551]	III	46640	46963	1	NA	NA	NA
YCL047C	POF1	-0.210787	5.15579	0.167681	0.999524	0	33.1192	28.1791	33.8213	33.4896	45.288	35.265	222	202	210	198	268	200	S000000552	Nicotinamide mononucleotide-specific adenylyltransferase (NMNAT); catalyzes the conversion of nicotinamide mononucleotide (NMN) to nicotinamide adenine dinucleotide (NAD+); role in the nicotinamide riboside (NR) salvage pathway of NAD+ biosynthesis; involved in NR and NAD+ homeostasis; ATPase involved in protein quality control and filamentation pathways; interacts physically with Kss1p and suppr…	III	43661	44437	-1	NA	NA	NA
YCL048W	SPS22	0.17591	0.61516	0.678601	0.999524	0	1.49186	0.976502	1.28843	2.36795	1.01391	1.05795	10	7	8	14	6	6	S000000553	Protein of unknown function; SPS22 has a paralog, SPS2, that arose from the whole genome duplication; redundant with Sps2p for the organization of the beta-glucan layer of the spore wall [Source:SGD;Acc:S000000553]	III	42165	43556	1	NULL	membrane	NA
YCL048W-A		0.148647	2.40574	0.785677	0.999524	0	1.34267	1.5345	3.38213	3.21365	2.36579	3.17385	9	11	21	19	14	18	S000087203	Putative protein of unknown function; YCL048W-A has a paralog, YDR524C-B, that arose from the whole genome duplication [Source:SGD;Acc:S000087203]	III	41488	41727	1	biological_process	membrane, cellular_component, anchored component of membrane, plasma membrane	molecular_function
YCL049C		-0.0542893	6.63096	0.600914	0.999524	0	104.579	96.2552	115.637	117.044	113.389	108.616	701	690	718	692	671	616	S000000554	Protein of unknown function; localizes to membrane fraction; YCL049C is not an essential gene [Source:SGD;Acc:S000000554]	III	39786	40724	-1	biological_process	obsolete membrane fraction	molecular_function
YCL050C	APA1	-0.00974508	7.33508	0.926457	0.999524	0	134.864	137.408	149.136	147.659	137.723	133.654	904	985	926	873	815	758	S000000555	AP4A phosphorylase; bifunctional diadenosine 5',5'''-P1,P4-tetraphosphate phosphorylase and ADP sulfurylase involved in catabolism of bis(5'-nucleosidyl) tetraphosphates; catalyzes phosphorolysis of dinucleoside oligophosphates, cleaving substrates' alpha/beta-anhydride bond and introducing Pi into the beta-position of the corresponding NDP formed; protein abundance increases under DNA replicatio…	III	37836	38801	-1	nucleotide metabolic process, metabolic process	nucleus, cytoplasm	hydrolase activity, bis(5'-nucleosyl)-tetraphosphatase activity, sulfate adenylyltransferase (ADP) activity, nucleotidyltransferase activity, ATP adenylyltransferase activity, nucleotide binding, ATP binding, transferase activity, catalytic activity
YCL051W	LRE1	0.0722663	6.15506	0.516765	0.999524	0	64.8957	68.6342	74.407	78.1424	77.9022	81.6385	435	492	462	462	461	463	S000000556	Protein involved in control of cell wall structure and stress response; direct inhibitor of the nuclear Dbf2 related (NDR) kinase Cbk1p-Mob2p; overproduction confers resistance to cell-wall degrading enzymes; exhibits genetic interactions with genes involved in the cell wall integrity pathway; LRE1 has a paralog, HLR1, that arose from the whole genome duplication [Source:SGD;Acc:S000000556]	III	35865	37616	1	fungal-type cell wall organization	cellular_component	molecular_function, protein kinase inhibitor activity
YCL052C	PBN1	-0.11961	6.35454	0.270551	0.999524	0	88.7654	82.8632	87.9355	80.3412	90.0691	82.3438	595	594	546	475	533	467	S000000557	Component of glycosylphosphatidylinositol-mannosyltransferase I; essential component; required for the autocatalytic post-translational processing of the protease B precursor Prb1p; localizes to ER in lumenal orientation; homolog of mammalian PIG-X [Source:SGD;Acc:S000000557]	III	34143	35393	-1	GPI anchor biosynthetic process	endoplasmic reticulum membrane	NA
YCL054W	SPB1	-0.0713398	7.21355	0.5917	0.999524	0	123.973	119.412	127.716	120.089	157.494	149.876	831	856	793	710	932	850	S000000559	AdoMet-dependent methyltransferase; involved in rRNA processing and 60S ribosomal subunit maturation; methylates G2922 in the tRNA docking site of the large subunit rRNA and in the absence of snR52, U2921; suppressor of PAB1 mutants [Source:SGD;Acc:S000000559]	III	31449	33974	1	methylation, rRNA processing	nucleus	nucleic acid binding, methyltransferase activity
YCL055W	KAR4	0.25344	4.97425	0.205105	0.999524	0	27.5993	42.2686	28.8287	36.365	30.7553	25.7435	185	303	179	215	182	146	S000000560	Transcription factor required for response to pheromones; also required during meiosis; exists in two forms, a slower-migrating form more abundant during vegetative growth and a faster-migrating form induced by pheromone [Source:SGD;Acc:S000000560]	III	27929	28936	1	meiotic nuclear division, nucleobase-containing compound metabolic process, methylation, mitotic G1 phase, karyogamy involved in conjugation with cellular fusion, negative regulation of transcription from RNA polymerase II promoter by pheromones, positive regulation of transcription from RNA polymerase II promoter by pheromones, karyogamy	nucleus, cytoplasm	transcription factor activity, sequence-specific DNA binding, methyltransferase activity
YCL056C	PEX34	0.0878172	4.22746	0.590687	0.999524	0	21.9303	19.53	18.0381	22.3264	15.3776	16.9272	147	140	112	132	91	96	S000000561	Protein that regulates peroxisome populations; peroxisomal integral membrane protein; interacts with Pex11p, Pex25p, and Pex27p to control both constitutive peroxisome division and peroxisome morphology and abundance during peroxisome proliferation [Source:SGD;Acc:S000000561]	III	26925	27359	-1	NA	NA	NA
YCL057C-A	MIC10	0.0178956	7.81571	0.877498	0.999524	0	259.434	240.08	232.884	249.311	221.033	232.749	1739	1721	1446	1474	1308	1320	S000007547	Conserved component of the MICOS complex; MICOS (formerly MINOS or MitOS) is a mitochondrial inner membrane complex that extends into the intermembrane space and has a role in the maintenance of crista junctions, inner membrane architecture, and formation of contact sites to the outer membrane; ortholog of human MINOS1 [Source:SGD;Acc:S000007547]	III	24032	24325	-1	cristae formation	membrane, mitochondrion, integral component of membrane, integral component of mitochondrial inner membrane, mitochondrial crista junction	molecular_function
YCL057W	PRD1	-0.0248088	7.88315	0.833775	0.999524	0	246.305	242.173	257.364	250.326	208.528	207.358	1651	1736	1598	1480	1234	1176	S000000562	Zinc metalloendopeptidase; found in the cytoplasm and intermembrane space of mitochondria; with Cym1p, involved in degradation of mitochondrial proteins and of presequence peptides cleaved from imported proteins; protein abundance increases in response to DNA replication stress [Source:SGD;Acc:S000000562]	III	24768	26906	1	proteolysis	NA	metalloendopeptidase activity
YCL058C	FYV5	0.23976	3.69908	0.171573	0.999524	0	13.8743	14.787	10.1464	12.8546	11.153	13.9297	93	106	63	76	66	79	S000000563	Protein involved in regulation of the mating pathway; binds with Matalpha2p to promoters of haploid-specific genes; required for survival upon exposure to K1 killer toxin; involved in ion homeostasis [Source:SGD;Acc:S000000563]	III	23523	23981	-1	pheromone-dependent signal transduction involved in conjugation with cellular fusion, cellular ion homeostasis	integral component of membrane	molecular_function
YCL059C	KRR1	-0.0943229	6.37973	0.438819	0.999524	0	74.1453	67.3787	67.8037	58.8605	82.9717	85.3413	497	483	421	348	491	484	S000000564	Nucleolar protein required for rRNA synthesis and ribosomal assembly; required for the synthesis of 18S rRNA and for the assembly of 40S ribosomal subunit; essential gene [Source:SGD;Acc:S000000564]	III	22429	23379	-1	ribosome biogenesis, ribosomal small subunit biogenesis, endonucleolytic cleavage in ITS1 to separate SSU-rRNA from 5.8S rRNA and LSU-rRNA from tricistronic rRNA transcript (SSU-rRNA, 5.8S rRNA, LSU-rRNA), rRNA processing	nucleus, nucleolus, small-subunit processome, 90S preribosome, ribonucleoprotein complex	RNA binding, molecular_function
YCL061C	MRC1	-0.0286745	5.54411	0.782286	0.999524	0	51.469	51.3361	49.2825	44.3145	53.7373	55.895	345	368	306	262	318	317	S000000566	S-phase checkpoint protein required for DNA replication; couples DNA helicase and DNA polymerase; interacts with and stabilizes Pol2p at stalled replication forks during stress, where it forms a pausing complex with Tof1p and is phosphorylated by Mec1p; with Hog1p defines a novel S-phase checkpoint that permits eukaryotic cells to prevent conflicts between DNA replication and transcription; prote…	III	18816	22106	-1	chromatin silencing at telomere, chromatin silencing at silent mating-type cassette, DNA replication, DNA repair, DNA replication checkpoint, replication fork protection, telomere maintenance, intra-S DNA damage checkpoint, mitotic sister chromatid cohesion, maintenance of DNA repeat elements	nucleus, replication fork protection complex, nuclear replication fork, nuclear chromosome	molecular_function
YCL063W	VAC17	0.0942871	5.9383	0.324999	0.999524	0	44.1589	51.4756	54.9194	55.6468	54.0752	55.7187	296	369	341	329	320	316	S000000568	Phosphoprotein involved in vacuole inheritance; degraded in late M phase of the cell cycle; acts as a vacuole-specific receptor for myosin Myo2p [Source:SGD;Acc:S000000568]	III	17290	18561	1	vacuole inheritance	membrane, fungal-type vacuole membrane, vacuolar membrane, vacuole	protein anchor
YCL064C	CHA1	-0.0429986	6.87036	0.933355	0.999524	0	163.209	149.265	161.537	167.955	36.3318	34.5597	1094	1070	1003	993	215	196	S000000569	Catabolic L-serine (L-threonine) deaminase; catalyzes the degradation of both L-serine and L-threonine; required to use serine or threonine as the sole nitrogen source, transcriptionally induced by serine and threonine [Source:SGD;Acc:S000000569]	III	15798	16880	-1	metabolic process, cellular amino acid metabolic process, threonine catabolic process, L-serine catabolic process	mitochondrion, mitochondrial nucleoid	lyase activity, pyridoxal phosphate binding, catalytic activity, L-threonine ammonia-lyase activity, L-serine ammonia-lyase activity
YCL068C		-0.0973014	0.60603	0.841162	0.999524	0	0.745928	0.418501	2.25476	2.19881	1.01391	1.23428	5	3	14	13	6	7	S000000573	Putative protein of unknown function [Source:SGD;Acc:S000000573]	III	11503	12285	-1	small GTPase mediated signal transduction, biological_process	cellular_component, intracellular	molecular_function, guanyl-nucleotide exchange factor activity
YCR001W		-1.53732	-0.219959	0.0266054	0.999524	0	1.19349	0.279001	0.483162	0.507418	1.1829	0.176325	8	2	3	3	7	1	S000000594	Dubious open reading frame; unlikely to encode a functional protein, based on available experimental and comparative sequence data; YCR001W is not an essential gene [Source:SGD;Acc:S000000594]	III	115685	115999	1	NA	NA	NA
YCR002C	CDC10	-0.170748	6.5935	0.0972884	0.999524	0	103.087	95.1392	95.344	84.4005	100.884	86.3993	691	682	592	499	597	490	S000000595	Component of the septin ring, required for cytokinesis; septins are GTP-binding proteins that assemble into rod-like hetero-oligomers that can associate to form filaments; septin rings at the mother-bud neck act as scaffolds for recruiting cell division factors and as barriers to prevent diffusion of specific proteins between mother and daughter cells; N-terminus interacts with phosphatidylinosit…	III	117380	118348	-1	exit from mitosis, cell division, cell cycle, maintenance of cell polarity, sporulation, septin ring assembly	membrane, mating projection base, cellular bud neck, prospore membrane, mating projection tip, meiotic spindle, septin complex, septin filament array, ascospore-type prospore, cellular bud neck septin ring, spindle microtubule	protein complex scaffold, GTPase activity, structural molecule activity, GTP binding, nucleotide binding, 1-phosphatidylinositol binding
YCR003W	MRPL32	-0.0132729	6.54217	0.928348	0.999524	0	102.789	118.715	110	107.403	100.546	85.3413	689	851	683	635	595	484	S000000596	Mitochondrial ribosomal protein of the large subunit; protein abundance increases in response to DNA replication stress [Source:SGD;Acc:S000000596]	III	118620	119171	1	translation, mitochondrial translation	mitochondrial inner membrane, mitochondrion, ribosome, ribonucleoprotein complex, mitochondrial large ribosomal subunit, large ribosomal subunit	structural constituent of ribosome
YCR004C	YCP4	0.10959	8.02656	0.47434	0.999524	0	295.537	290.719	313.089	355.7	235.903	264.664	1981	2084	1944	2103	1396	1501	S000000597	Protein of unknown function; has sequence and structural similarity to flavodoxins; predicted to be palmitoylated; the authentic, non-tagged protein is detected in highly purified mitochondria in high-throughput studies [Source:SGD;Acc:S000000597]	III	119575	120318	-1	oxidation-reduction process, biological_process, negative regulation of transcription, DNA-templated	membrane, mitochondrion, cytoplasm, membrane raft, obsolete plasma membrane enriched fraction	oxidoreductase activity, electron carrier activity, FMN binding
YCR005C	CIT2	0.413537	6.578	0.148269	0.999524	0	88.1687	141.314	95.0219	125.501	46.9779	46.0208	591	1013	590	742	278	261	S000000598	Citrate synthase; catalyzes the condensation of acetyl coenzyme A and oxaloacetate to form citrate, peroxisomal isozyme involved in glyoxylate cycle; expression is controlled by Rtg1p and Rtg2p transcription factors; CIT2 has a paralog, CIT1, that arose from the whole genome duplication [Source:SGD;Acc:S000000598]	III	120946	122328	-1	cellular carbohydrate metabolic process, glutamate biosynthetic process, citrate metabolic process, tricarboxylic acid cycle, glyoxylate cycle	mitochondrion, peroxisome	transferase activity, transferase activity, transferring acyl groups, acyl groups converted into alkyl on transfer, citrate (Si)-synthase activity
YCR006C		0.0292368	3.17011	0.869715	0.999524	0	9.39869	8.92802	10.7906	9.81008	7.9423	10.0505	63	64	67	58	47	57	S000000599	Dubious open reading frame; unlikely to encode a functional protein, based on available experimental and comparative sequence data [Source:SGD;Acc:S000000599]	III	122530	123003	-1	NA	NA	NA
YCR007C		-0.230369	3.37899	0.26265	0.999524	0	10.7414	10.044	13.3675	9.81008	10.984	10.0505	72	72	83	58	65	57	S000000600	Putative integral membrane protein; member of DUP240 gene family; YCR007C is not an essential gene [Source:SGD;Acc:S000000600]	III	126011	126730	-1	biological_process	membrane, cellular_component, integral component of membrane	molecular_function
YCR008W	SAT4	0.0533773	7.3716	0.57991	0.999524	0	157.54	161.96	155.417	170.154	163.916	162.748	1056	1161	965	1006	970	923	S000000601	Ser/Thr protein kinase involved in salt tolerance; funtions in regulation of Trk1p-Trk2p potassium transporter; overexpression affects the Fe-S and lipoamide containing proteins in the mitochondrion; required for lipoylation of Lat1p, Kgd2p and Gcv3p; partially redundant with Hal5p; has similarity to Npr1p; localizes to the cytoplasm and mitochondrion [Source:SGD;Acc:S000000601]	III	128470	130281	1	protein phosphorylation	NA	protein serine/threonine kinase activity, protein kinase activity, transferase activity, transferring phosphorus-containing groups, ATP binding
YCR009C	RVS161	0.0804592	6.96643	0.420055	0.999524	0	121.139	142.988	126.105	128.546	115.924	112.495	812	1025	783	760	686	638	S000000602	Amphiphysin-like lipid raft protein; interacts with Rvs167p and regulates polarization of the actin cytoskeleton, endocytosis, cell polarity, cell fusion and viability following starvation or osmotic stress [Source:SGD;Acc:S000000602]	III	130745	131542	-1	NULL	cytoplasm	protein binding
YCR010C	ADY2	0.614472	5.39004	0.416496	0.999524	0	69.0729	110.066	103.397	159.837	4.90057	5.81873	463	789	642	945	29	33	S000000603	Acetate transporter required for normal sporulation; phosphorylated in mitochondria; ADY2 has a paralog, ATO2, that arose from the whole genome duplication [Source:SGD;Acc:S000000603]	III	132273	133124	-1	transport, transmembrane transport, meiotic nuclear division, acetate transport, nitrogen utilization, ion transport, ammonium transport	membrane, mitochondrion, integral component of membrane, vacuolar membrane, vacuole, plasma membrane, obsolete plasma membrane enriched fraction	acetate transmembrane transporter activity, ammonium transmembrane transporter activity
YCR011C	ADP1	0.0544529	7.16675	0.609349	0.999524	0	136.505	143.546	149.136	157.638	132.484	133.302	915	1029	926	932	784	756	S000000604	Putative ATP-dependent permease of the ABC transporter family [Source:SGD;Acc:S000000604]	III	133724	136873	-1	transport, transmembrane transport, obsolete ATP catabolic process	cytoplasm, integral component of membrane, membrane, endoplasmic reticulum, endoplasmic reticulum membrane	nucleoside-triphosphatase activity, ATPase activity, ATPase activity, coupled to transmembrane movement of substances, nucleotide binding, ATP binding
YCR012W	PGK1	-0.0272399	12.1811	0.873162	0.999524	0	3914.48	3128.43	4034.08	4092.16	3335.26	3886.91	26239	22426	25048	24194	19737	22044	S000000605	3-phosphoglycerate kinase; catalyzes transfer of high-energy phosphoryl groups from the acyl phosphate of 1,3-bisphosphoglycerate to ADP to produce ATP; key enzyme in glycolysis and gluconeogenesis [Source:SGD;Acc:S000000605]	III	137746	138996	1	glycolytic process	NA	phosphoglycerate kinase activity
YCR013C		-0.0646687	7.11475	0.648259	0.999524	0	107.712	88.7222	123.689	113.154	94.1247	110.027	722	636	768	669	557	624	S000000606	Dubious open reading frame; unlikely to encode a functional protein, based on available experimental and comparative sequence data; transcription of both YCR013C and the overlapping essential gene PGK1 is reduced in a gcr1 null mutant [Source:SGD;Acc:S000000606]	III	138402	139049	-1	NA	NA	NA
YCR014C	POL4	-0.11987	4.98187	0.31525	0.999524	0	33.1192	32.5036	37.8477	33.4896	35.3179	31.9148	222	233	235	198	209	181	S000000607	DNA polymerase IV; undergoes pair-wise interactions with Dnl4p-Lif1p and Rad27p to mediate repair of DNA double-strand breaks by non-homologous end joining (NHEJ); homologous to mammalian DNA polymerase beta [Source:SGD;Acc:S000000607]	III	139185	140933	-1	NULL	NULL	nucleotidyltransferase activity, DNA binding, catalytic activity, DNA-directed DNA polymerase activity
YCR015C		-0.347365	4.0721	0.00936427	0.999524	0	20.886	17.856	18.3602	13.7003	19.9402	14.8113	140	128	114	81	118	84	S000000608	Putative protein of unknown function; YCR015C is not an essential gene [Source:SGD;Acc:S000000608]	III	141217	142170	-1	biological_process	cellular_component	molecular_function
YCR016W		0.0222555	5.46141	0.894949	0.999524	0	43.8606	42.2686	40.1025	39.4095	40.5564	44.7866	294	303	249	233	240	254	S000000609	Putative protein of unknown function; green fluorescent protein (GFP)-fusion protein localizes to the nucleolus and nucleus; predicted to be involved in ribosome biogenesis [Source:SGD;Acc:S000000609]	III	143634	144506	1	biological_process	nucleus, nucleolus	molecular_function
YCR017C	CWH43	-0.0464648	8.38171	0.646277	0.999524	0	359.537	326.431	355.768	343.353	340.167	353.532	2410	2340	2209	2030	2013	2005	S000000610	Putative sensor/transporter protein involved in cell wall biogenesis; contains 14-16 transmembrane segments and several putative glycosylation and phosphorylation sites; null mutation is synthetically lethal with pkc1 deletion [Source:SGD;Acc:S000000610]	III	144773	147634	-1	GPI anchor biosynthetic process, fungal-type cell wall organization	membrane, integral component of membrane, cellular bud tip, integral component of plasma membrane, cellular bud neck, plasma membrane, endoplasmic reticulum, endoplasmic reticulum membrane	molecular_function
YCR018C	SRD1	0.0586542	4.3714	0.714658	0.999524	0	16.858	19.3905	17.5549	17.7596	17.0675	16.3982	113	139	109	105	101	93	S000000611	Protein involved in the processing of pre-rRNA to mature rRNA; contains a C2/C2 zinc finger motif; srd1 mutation suppresses defects caused by the rrp1-1 mutation [Source:SGD;Acc:S000000611]	III	148238	148903	-1	regulation of transcription, DNA-templated	NA	transcription factor activity, sequence-specific DNA binding, sequence-specific DNA binding, zinc ion binding
YCR018C-A		-0.0174015	2.68756	0.943608	0.999524	0	5.51987	6.83552	5.79794	5.07418	7.26636	6.3477	37	49	36	30	43	36	S000007230	Putative protein of unknown function; encoded opposite a Ty1 LTR [Source:SGD;Acc:S000007230]	III	151608	151862	-1	NA	NA	NA
YCR019W	MAK32	0.0705606	4.9063	0.554048	0.999524	0	32.2241	27.0631	27.8623	32.3056	26.6997	32.4438	216	194	173	191	158	184	S000000612	Protein necessary for stability of L-A dsRNA-containing particles [Source:SGD;Acc:S000000612]	III	152837	153928	1	interspecies interaction between organisms	cellular_component	molecular_function
YCR020C	PET18	-0.428841	3.10973	0.067301	0.999524	0	7.90684	4.88251	5.63689	5.75074	9.80114	6.70035	53	35	35	34	58	38	S000000613	Protein of unknown function; has weak similarity to proteins involved in thiamin metabolism; expression is induced in the absence of thiamin [Source:SGD;Acc:S000000613]	III	154012	154659	-1	NA	NA	NA
YCR020C-A	MAK31	0.116369	4.13934	0.456312	0.999524	0	20.886	18.693	16.9107	19.9584	14.5327	18.3378	140	134	105	118	86	104	S000000614	Non-catalytic subunit of N-terminal acetyltransferase of the NatC type; required for replication of dsRNA virus; member of the Sm protein family [Source:SGD;Acc:S000000614]	III	154830	155096	-1	N-terminal protein amino acid acetylation	NatC complex	peptide alpha-N-acetyltransferase activity
YCR020W-B	HTL1	-0.618653	3.04637	0.0403539	0.999524	0	11.9349	8.50952	6.60321	4.39762	8.61824	4.9371	80	61	41	26	51	28	S000006439	Component of the RSC chromatin remodeling complex; RSC functions in transcriptional regulation and elongation, chromosome stability, and establishing sister chromatid cohesion; involved in telomere maintenance [Source:SGD;Acc:S000006439]	III	155320	155556	1	NA	NA	NA
YCR021C	HSP30	0.135698	4.95313	0.666714	0.999524	0	46.8443	47.9881	22.8697	28.5845	17.0675	17.8088	314	344	142	169	101	101	S000000615	Negative regulator of the H(+)-ATPase Pma1p; stress-responsive protein; hydrophobic plasma membrane localized; induced by heat shock, ethanol treatment, weak organic acid, glucose limitation, and entry into stationary phase [Source:SGD;Acc:S000000615]	III	156109	157107	-1	ion transport	membrane	ion channel activity
YCR022C		-0.144677	0.529803	0.764758	0.999524	0	0.745928	0.279001	1.28843	1.18398	1.01391	1.4106	5	2	8	7	6	8	S000000616	Dubious open reading frame; unlikely to encode a functional protein, based on available experimental and comparative sequence data; YCR022C is not an essential gene [Source:SGD;Acc:S000000616]	III	157421	157765	-1	NA	NA	NA
YCR023C		-0.011222	7.03655	0.907083	0.999524	0	142.472	142.43	120.468	122.457	126.401	121.312	955	1021	748	724	748	688	S000000617	Vacuolar membrane protein of unknown function; member of the multidrug resistance family; YCR023C is not an essential gene [Source:SGD;Acc:S000000617]	III	158538	160373	-1	transport, transmembrane transport, biological_process	membrane, integral component of membrane, fungal-type vacuole membrane	molecular_function
YCR024C	SLM5	-0.0631387	5.93201	0.595825	0.999524	0	73.8469	66.1232	66.3543	67.4866	65.9042	63.477	495	474	412	399	390	360	S000000618	Mitochondrial asparaginyl-tRNA synthetase [Source:SGD;Acc:S000000618]	III	160744	162222	-1	tRNA aminoacylation for protein translation, asparaginyl-tRNA aminoacylation	cytoplasm	aminoacyl-tRNA ligase activity, nucleic acid binding, nucleotide binding, ATP binding, asparagine-tRNA ligase activity
YCR024C-A	PMP1	0.00095332	6.71428	0.993705	0.999524	0	94.7329	89.6987	92.9282	95.3946	86.3514	89.0441	635	643	577	564	511	505	S000000619	Regulatory subunit for the plasma membrane H(+)-ATPase Pma1p; small single-membrane span proteolipid; forms unique helix and positively charged cytoplasmic domain that is able to specifically segregate phosphatidylserines; PMP1 has a paralog, PMP2, that arose from the whole genome duplication [Source:SGD;Acc:S000000619]	III	162945	163067	-1	NA	NA	NA
YCR024C-B		0.0313968	7.21816	0.804356	0.999524	0	134.864	127.503	124.173	130.745	113.389	122.017	904	914	771	773	671	692	S000028818	Putative protein of unknown function; identified by expression profiling and mass spectrometry [Source:SGD;Acc:S000028818]	III	162599	162865	-1	biological_process	membrane, cellular_component, integral component of membrane	molecular_function
YCR025C		0.263848	1.32141	0.541956	0.999524	0	1.0443	1.2555	0.80527	1.86053	2.36579	1.93958	7	9	5	11	14	11	S000000620	Dubious open reading frame; unlikely to encode a functional protein, based on available experimental and comparative sequence data; YCR025C is not an essential gene [Source:SGD;Acc:S000000620]	III	163446	163856	-1	NA	NA	NA
YCR026C	NPP1	0.114254	6.50699	0.215487	0.999524	0	96.8215	100.022	95.505	102.837	90.0691	102.974	649	717	593	608	533	584	S000000621	Nucleotide pyrophosphatase/phosphodiesterase; mediates extracellular nucleotide phosphate hydrolysis along with Npp2p and Pho5p; activity and expression enhanced during conditions of phosphate starvation; involved in spore wall assembly; NPP1 has a paralog, NPP2, that arose from the whole genome duplication, and an npp1 npp2 double mutant exhibits reduced dityrosine fluorescence relative to the s…	III	164111	166339	-1	metabolic process, nucleoside triphosphate metabolic process, cellular response to phosphate starvation, phosphate-containing compound metabolic process	membrane, cellular_component, integral component of membrane	hydrolase activity, nucleoside-triphosphatase activity, catalytic activity, nucleoside-triphosphate diphosphatase activity, phosphodiesterase I activity, nucleotide diphosphatase activity, NADH pyrophosphatase activity
YCR027C	RHB1	0.0540771	5.2269	0.60957	0.999524	0	36.2521	40.1761	34.7877	33.8279	36.3318	37.2046	243	288	216	200	215	211	S000000622	Putative Rheb-related GTPase; involved in regulating canavanine resistance and arginine uptake; member of the Ras superfamily of G-proteins [Source:SGD;Acc:S000000622]	III	167370	167999	-1	small GTPase mediated signal transduction, obsolete GTP catabolic process, signal transduction	membrane	GTPase activity, GTP binding
YCR028C	FEN2	-0.109888	6.60469	0.363436	0.999524	0	111.889	100.44	108.389	98.27	91.421	89.9258	750	720	673	581	541	510	S000000623	Plasma membrane H+-pantothenate symporter; confers sensitivity to the antifungal agent fenpropimorph; relocalizes from vacuole to cytoplasm upon DNA replication stress [Source:SGD;Acc:S000000623]	III	170886	172424	-1	transport, transmembrane transport, endocytosis, pantothenate transmembrane transport	membrane, integral component of membrane, plasma membrane	pantothenate transmembrane transporter activity
YCR028C-A	RIM1	-0.0310096	7.42974	0.75991	0.999524	0	187.228	178.421	190.366	192.988	168.816	163.63	1255	1279	1182	1141	999	928	S000007222	ssDNA-binding protein essential for mitochondrial genome maintenance; involved in mitochondrial DNA replication [Source:SGD;Acc:S000007222]	III	172950	173440	-1	NULL	NULL	single-stranded DNA binding
YCR030C	SYP1	0.188353	8.12147	0.0997046	0.999524	0	243.173	267.422	289.414	328.469	259.561	307.334	1630	1917	1797	1942	1536	1743	S000000626	Negative regulator of WASP-Arp23 complex; involved in endocytic site formation; directly inhibits Las17p stimulation of Arp23 complex-mediated actin assembly in vitro; may regulate assembly and disassembly of the septin ring; colocalizes and interacts with septin subunits; potential role in actin cytoskeletal organization [Source:SGD;Acc:S000000626]	III	173826	176438	-1	NA	NA	NA
YCR031C	RPS14A	-0.0170759	10.4882	0.906254	0.999524	0	1236.75	1131.49	1238.67	1228.29	1568.01	1659.92	8290	8111	7691	7262	9279	9414	S000000627	Protein component of the small (40S) ribosomal subunit; required for ribosome assembly and 20S pre-rRNA processing; mutations confer cryptopleurine resistance; homologous to mammalian ribosomal protein S14 and bacterial S11; RPS14A has a paralog, RPS14B, that arose from the whole genome duplication [Source:SGD;Acc:S000000627]	III	177500	178220	-1	translation	ribosome, intracellular	structural constituent of ribosome
YCR032W	BPH1	-0.118571	5.87219	0.24996	0.999524	0	62.658	54.6841	59.751	62.0741	63.0315	54.3081	420	392	371	367	373	308	S000000628	Protein homologous to Chediak-Higashi syndrome and Beige proteins; both of which are implicated in disease syndromes in human and mouse, respectively, due to defective lysosomal trafficking; mutant phenotype and genetic interactions suggest a role in protein sorting [Source:SGD;Acc:S000000628]	III	179520	186023	1	intracellular protein transport, fungal-type cell wall organization, response to pH	membrane, mitochondrion, cytoplasm, obsolete peripheral to membrane of membrane fraction, obsolete soluble fraction	protein binding, molecular_function
YCR033W	SNT1	0.080919	6.5451	0.379311	0.999524	0	87.8703	94.9997	98.243	96.5786	96.1526	107.029	589	681	610	571	569	607	S000000629	Subunit of the Set3C deacetylase complex; interacts directly with the Set3C subunit, Sif2p; putative DNA-binding protein; mutant has increased aneuploidy tolerance; relocalizes to the cytosol in response to hypoxia [Source:SGD;Acc:S000000629]	III	186489	190169	1	NULL	NULL	protein binding, DNA binding
[truncated: 5,480 more rows]

## Sheet: psh1t2vswtt2
GeneID	GeneName	logFC	logCPM	PValue	FDR	sig	1_t2_v1.normCPM	2_t2_v1.normCPM	1_t2_v2.normCPM	2_t2_v2.normCPM	1_t2_v3.normCPM	2_t2_v3.normCPM	1_t2_v1.raw	2_t2_v1.raw	1_t2_v2.raw	2_t2_v2.raw	1_t2_v3.raw	2_t2_v3.raw	SGDgene	Description	Chr	Start	End	Strand	GO.BP	GO.CC	GO.MF
[truncated: 6,209 more rows]

## Sheet: htz1t0vswtt0
GeneID	GeneName	logFC	logCPM	PValue	FDR	sig	1_t0_v1.normCPM	5_t0_v1.normCPM	1_t0_v2.normCPM	5_t0_v2.normCPM	1_t0_v3.normCPM	5_t0_v3.normCPM	1_t0_v1.raw	5_t0_v1.raw	1_t0_v2.raw	5_t0_v2.raw	1_t0_v3.raw	5_t0_v3.raw	SGDgene	Description	Chr	Start	End	Strand	GO.BP	GO.CC	GO.MF
[truncated: 6,209 more rows]

[truncated: 4 more sheets: htz1t2vswtt2, pgalcse4t2-t0vswtt2-t0, psh1pgalcse4t2-t0vswtt2-t0, pgalh3t2-t0vswtt2-t0]
