# Supplementary material for: Regulation of Budding Yeast CENP-A levels Prevents Misincorporation at Promoter Nucleosomes and Transcriptional Defects
Source: PLoS Genet. 2016 Mar 16;12(3):e1005930. doi: 10.1371/journal.pgen.1005930 (PMC4794243; doi:10.1371/journal.pgen.1005930)
Supplement: S2 File — (XLSX) [file pgen.1005930.s016.xlsx]

## Sheet: Downreg and Cse4 peak
YEASTRACT Genes ranked by TF results
Transcription factors enriched for regulation of genes with promoter Cse4 peaks and downregulated in psh1∆ pGAL-3Flag-CSE4
Documented regulations are filtered by:
- DNA binding plus expression evidence;
- TF acting as activator or inhibitor.
Transcription Factor	% in user set	% in Yeastract	p-value	Target ORF/Genes
Cse2p	0.26	0.0335	5.47596e-06	BNA4 TRM7 YDR336W BNA7 PRP31 GTR2 PUS6 PHS1 HAM1 YJR129C CCE1 HOT13 DBR1 PRS1 PTR2 HCR1 CDC123 NEJ1 MDM30 DLT1 SUN4 TSR4 RRP6 DFR1 AIM44 LTP1
Nnf2p	0.11	0.0369	0.000915831	FEN1 YGL101W PHS1 VPS55 SUR4 DML1 SUN4 IZH2 ATX2 DGK1 FRE5
Ace2p	0.79	0.0165	0.00324163	POP8 BNA4 POA1 RKM3 TRM7 MUD1 SPP381 DAD3 SLM5 FEN1 YCR043C YCR090C SYO1 CBS1 Ho YDR090C UPS3 BTT1 GPI11 YDR336W KEI1 BNA7 AVT2 DOT6 LOC1 CGR1 KXD1 YGL101W PRP31 GTR2 HTD2 CTM1 RIX1 APQ12 RPC17 PHS1 VPS55 HAM1 YJR129C CCE1 HCS1 HOT13 HEL1 MRS4 TVP38 PTR2 EMC6 ATG10 FRE6 CDC123 SSP120 NEJ1 HRI1 MDM30 SUR4 MDM1 BUD22 SEN15 DLT1 GPI15 SUN4 KAR1 MRPL17 ATX1 TSR4 MHF1 PPM2 RRP6 RAS1 TRS33 SLP1 MSB1 DF…
Hir3p	0.12	0.0296	0.00425688	YGL101W GTR2 HTD2 HAM1 DBR1 LOT5 PTR2 NEJ1 SEC72 DLT1 MRPL17 DFR1
Cdc73p	0.19	0.0241	0.00620588	POP8 BNA4 FEN1 YCR090C UPS3 YDR336W KEI1 HTD2 PHS1 YJR129C LOT5 TVP38 PTR2 SSP120 SUR4 IZH2 DFR1 DGK1 AIM44
Snf5p	0.29	0.0211	0.00662854	POP8 BNA4 FEN1 SNU23 YDR336W KEI1 CGR1 YGL101W HTD2 CTM1 CTR2 RIX1 VPS55 YJR129C HOT13 PRS1 PTR2 FRE6 SSP120 NEJ1 SUR4 MDM1 DLT1 ATX1 IZH2 MSB1 ISW2 MFM1 YPR146C
Arg81p	0.1	0.0287	0.00967449	UPS3 SRB4 LOC1 CGR1 NEJ1 IZH2 PPM2 ISW2 MFM1 RDS3
Pdr8p	0.03	0.05	0.00988695	RIX1 PTR2 NEJ1
Tos8p	0.11	0.027	0.0114999	POA1 YCR043C Ho KXD1 HTD2 HAM1 CCE1 TSR4 RAS1 FRE5 AIM44
Hir1p	0.09	0.0281	0.0142543	POP8 VPS55 HAM1 DBR1 HCR1 NEJ1 SEC72 MRPL17 FRE5
Srb2p	0.18	0.0223	0.0164766	BNA4 TRM7 FEN1 UPS3 YDR336W BNA7 CGR1 YGL101W HTD2 RIX1 PHS1 CCE1 PTR2 SSP120 MRPL17 ATX2 DGK1 AIM44
Spt2p	0.1	0.0259	0.0193627	CTR2 DBR1 PRS1 HCR1 SSP120 HRI1 DFR1 ISW2 FRE5 LTP1
Sfp1p	0.7	0.0161	0.0240134	POP8 BNA4 RKM3 TRM7 MUD1 TAE1 FEN1 YCR043C SYO1 CBS1 SNU23 Ho UPS3 GPI11 YDR336W KEI1 LOC1 CGR1 KXD1 YGL101W PRP31 GTR2 PUS6 CTR2 RIX1 APQ12 RPC17 VPS55 HAM1 YJR129C CCE1 PRS1 HEL1 MRS4 UTP30 TVP38 PTR2 EMC6 ATG10 FRE6 SDO1 HCR1 CDC123 SSP120 NEJ1 SEC72 HRI1 SUR4 BUD22 DLT1 DML1 SUN4 KAR1 ATX1 IZH2 TSR4 PPM2 RRP6 RAS1 TRS33 SLP1 MSB1 DFR1 ISW2 DGK1 FRE5 MFM1 AIM44 LTP1 RDS3
Fzf1p	0.06	0.0296	0.0240227	VPS55 CCE1 MRS4 SEC72 DML1 FRE5
Gal11p	0.18	0.0214	0.0241566	BNA4 FEN1 YCR043C YCR090C YDR090C LOC1 APQ12 PTR2 EMC6 SDO1 SSP120 SEC72 SUR4 BUD22 GPI15 SUN4 ATX1 LTP1
Asg1p	0.07	0.0273	0.0274327	KXD1 VPS55 DBR1 HCR1 NEJ1 DML1 TSR4
Rif1p	0.09	0.0251	0.0286481	SYO1 GTR2 PUS6 DBR1 PRS1 HCR1 SEC72 MRPL17 TSR4
Rsc2p	0.16	0.0216	0.0287451	BNA4 TRM7 YDR090C BNA7 PRP31 CTR2 PHS1 HAM1 YJR129C MRS4 TVP38 PTR2 DLT1 TSR4 ATX2 FRE5
Gal80p	0.03	0.0353	0.0314998	AVT2 DBR1 SEC72
Rpi1p	0.05	0.0289	0.0348466	DBR1 PTR2 DLT1 IZH2 FRE5
Gal3p	0.03	0.0341	0.0351496	PTR2 IZH2 DGK1
Swi5p	0.35	0.018	0.0358419	POA1 MUD1 SLM5 FEN1 YCR043C YCR090C SYO1 SNU23 Ho BTT1 KEI1 DOT6 CGR1 RIX1 APQ12 RPC17 VPS55 HAM1 PTR2 FRE6 SEC72 SUR4 BUD22 DML1 SUN4 KAR1 ATX1 TSR4 ATX2 RAS1 DFR1 ISW2 FRE5 MFM1 AIM44
Esc2p	0.14	0.0215	0.0385435	POP8 FEN1 YCR090C SNU23 KEI1 SRB4 LOC1 PTR2 SSP120 SEC72 SUR4 GPI15 SUN4 ATX1
YNR063W	0.02	0.037	0.0400934	CGR1 PTR2
Hst4p	0.04	0.0299	0.0402705	CGR1 UTP30 PTR2 ATG10
Spt10p	0.32	0.0178	0.0493502	BNA4 TRM7 FEN1 SYO1 GPI11 SRB4 YGL101W GTR2 RPC17 HAM1 CCE1 HOT13 DBR1 PRS1 LOT5 TVP38 EMC6 SDO1 HCR1 NEJ1 HRI1 MDM30 SUR4 DML1 SUN4 KAR1 MRPL17 TSR4 RRP6 DFR1 DGK1 NVJ2
Pdc2p	0.01	0.0385	0.0512717	SDO1
Yhp1p	0.24	0.0186	0.0519336	BNA4 YCR043C SYO1 Ho LOC1 CGR1 YGL101W CTM1 RIX1 LOT5 UTP30 NEJ1 BUD22 DML1 SUN4 ATX1 IZH2 PPM2 RRP6 RAS1 DGK1 FRE5 AIM44 RDS3
YKL222C	0.02	0.0333	0.0521065	CGR1 IZH2
Thi2p	0.16	0.0201	0.0526212	POP8 YCR043C YCR090C BNA7 CGR1 PTR2 EMC6 SDO1 SSP120 SEC72 SUR4 GPI15 SUN4 ATX1 DFR1 LTP1
Mth1p	0.08	0.0231	0.0541508	YGL101W CCE1 DBR1 HCR1 SEC72 HRI1 FRE5 LTP1
Ndt80p	0.12	0.0211	0.0545848	KEI1 DOT6 PRS1 HEL1 SUR4 MDM1 SEN15 IZH2 TSR4 RRP6 DGK1 NVJ2
Hap2p	0.29	0.018	0.0551494	POP8 YCR043C YCR090C SYO1 GPI11 CTR2 RIX1 APQ12 PHS1 VPS55 HAM1 HOT13 PTR2 EMC6 SDO1 SSP120 SEC72 HRI1 DML1 SUN4 ATX1 TSR4 PPM2 RRP6 SLP1 DFR1 ISW2 DGK1 AIM44
Bye1p	0.04	0.0267	0.0600302	DBR1 PTR2 IZH2 FRE5
Mbf1p	0.05	0.0253	0.060087	POP8 YGL101W DBR1 IZH2 FRE5
Pip2p	0.24	0.0184	0.0601513	POP8 FEN1 YCR043C YCR090C YDR090C UPS3 LOC1 APQ12 HAM1 PTR2 EMC6 SDO1 SSP120 SEC72 HRI1 SUR4 BUD22 GPI15 SUN4 ATX1 IZH2 DFR1 FRE5 LTP1
Mac1p	0.1	0.0215	0.0616224	POP8 CGR1 CTR2 VPS55 HOT13 MRS4 HCR1 DML1 ATX1 FRE5
Hap3p	0.07	0.0231	0.0630568	KXD1 GTR2 FRE6 DLT1 DML1 RRP6 SLP1
Mal33p	0.13	0.0203	0.0630856	CGR1 VPS55 CCE1 HCS1 HOT13 DBR1 PRS1 LOT5 MRS4 UTP30 TVP38 PTR2 IZH2
Fkh2p	0.14	0.0201	0.0632368	BNA4 TRM7 SYO1 PRP31 DBR1 PRS1 PTR2 NEJ1 HRI1 DML1 TSR4 RRP6 ATX2 MSB1
Sef1p	0.06	0.0238	0.0642523	PHS1 VPS55 EMC6 MDM30 RRP6 ISW2
Isw2p	0.22	0.0183	0.0723271	POP8 BNA4 YCR043C YCR090C YDR336W LOC1 APQ12 RPC17 HAM1 PTR2 EMC6 SDO1 SSP120 SEC72 HRI1 SUR4 GPI15 SUN4 ATX1 DFR1 FRE5 LTP1
Mal13p	0.02	0.029	0.0729782	EMC6 IZH2
Hms2p	0.03	0.0263	0.0766455	APQ12 DML1 TRS33
Aft2p	0.1	0.0206	0.079023	CTM1 VPS55 HOT13 DBR1 MRS4 FRE6 HCR1 ATX1 IZH2 FRE5
Stb3p	0.01	0.0294	0.0823755	PTR2
Otu1p	0.07	0.0213	0.0903267	YGL101W DBR1 EMC6 HCR1 SEC72 FRE5 LTP1
Rtg1p	0.06	0.0217	0.0950194	BNA4 CTR2 VPS55 PTR2 DLT1 IZH2
Sin4p	0.37	0.0166	0.0955714	POP8 BNA4 RKM3 TAE1 FEN1 YCR043C SYO1 YDR090C UPS3 GPI11 SRB4 KXD1 PRP31 GTR2 CTR2 RIX1 APQ12 PHS1 VPS55 CCE1 PRS1 LOT5 TVP38 PTR2 FRE6 SSP120 NEJ1 GPI15 SUN4 MRPL17 ATX1 IZH2 ATX2 MSB1 DFR1 ISW2 LTP1
Hms1p	0.18	0.0181	0.0982731	POP8 BNA4 SLM5 YCR090C YGL101W APQ12 PTR2 EMC6 SDO1 SSP120 SEC72 SUR4 GPI15 SUN4 ATX1 TSR4 TRS33 LTP1
Sds3p	0.12	0.0192	0.0987621	YCR043C Ho KEI1 LOC1 CGR1 KXD1 PTR2 EMC6 SDO1 NEJ1 DML1 IZH2
Rtt107p	0.1	0.0197	0.100316	FEN1 YDR090C PHS1 PTR2 NEJ1 SEC72 HRI1 SUR4 DLT1 SUN4
Smp1p	0.06	0.0211	0.104899	KEI1 CGR1 VPS55 HOT13 BUD22 DFR1
Tup1p	0.43	0.0162	0.105346	BNA4 RKM3 TRM7 SPP381 FEN1 YCR090C SYO1 UPS3 YDR336W CGR1 KXD1 PRP31 GTR2 HTD2 CTR2 RIX1 APQ12 RPC17 PHS1 VPS55 HAM1 YJR129C CCE1 HCS1 DBR1 PRS1 LOT5 TVP38 PTR2 EMC6 SDO1 HCR1 SUR4 DLT1 GPI15 SUN4 KAR1 IZH2 PPM2 RRP6 ATX2 ISW2 FRE5
Rts2p	0.01	0.0244	0.113142	TSR4
Msi1p	0.05	0.0212	0.115074	BNA4 FMP32 NEJ1 MRPL17 IZH2
Vms1p	0.04	0.0216	0.119315	HCS1 DBR1 HCR1 IZH2
Ino4p	0.15	0.018	0.120425	POA1 RKM3 FEN1 CBS1 LOC1 CGR1 PUS6 HTD2 DBR1 LOT5 SUR4 SUN4 TRS33 AIM44 LTP1
Gal4p	0.21	0.0173	0.120444	POP8 POA1 FEN1 YCR090C YDR090C LOC1 PHS1 VPS55 UTP30 PTR2 SDO1 SSP120 SEC72 SUR4 BUD22 GPI15 SUN4 KAR1 ATX1 FRE5 LTP1
Snt2p	0.03	0.0222	0.122361	RIX1 PTR2 IZH2
Xbp1p	0.13	0.0182	0.128452	HTD2 PHS1 VPS55 DBR1 LOT5 TVP38 MDM1 DML1 MRPL17 IZH2 TSR4 DFR1 LTP1
Stb6p	0.02	0.0225	0.130042	RIX1 IZH2
Ppr1p	0.04	0.0208	0.133647	SPP381 SRB4 DBR1 PPM2
Taf14p	0.16	0.0176	0.133783	POP8 YDR090C LOC1 CGR1 SDO1 SSP120 SEC72 HRI1 SUR4 BUD22 DLT1 SUN4 ATX1 DGK1 MFM1 LTP1
Cad1p	0.14	0.0176	0.14503	POP8 BNA4 YCR043C GPI11 AVT2 LOC1 CGR1 APQ12 VPS55 MRS4 SDO1 HCR1 DML1 MFM1
Hat1p	0.01	0.0196	0.161106	MFM1
Hst3p	0.03	0.0199	0.163409	BNA4 PTR2 SUN4
Pgd1p	0.08	0.018	0.172165	CGR1 PHS1 VPS55 SSP120 DML1 IZH2 RRP6 FRE5
Rsc30p	0.02	0.0196	0.173394	SUN4 ATX1
Ash1p	0.49	0.0154	0.175804	BNA4 RKM3 TRM7 MUD1 SLM5 YCR090C Ho UPS3 GPI11 YDR336W BNA7 DOT6 FMP32 PRP31 GTR2 HTD2 CTM1 RIX1 RPC17 VPS55 HAM1 YJR129C PRS1 HEL1 MRS4 UTP30 TVP38 PTR2 ATG10 CDC123 NEJ1 HRI1 MDM1 SEN15 DLT1 GPI15 SUN4 KAR1 ATX1 IZH2 TSR4 MHF1 RAS1 SLP1 DFR1 ISW2 AIM44 LTP1 RDS3
Cup9p	0.18	0.0166	0.182043	POP8 BNA4 SRB4 LOC1 PHS1 PTR2 SDO1 SSP120 SEC72 HRI1 SUR4 BUD22 GPI15 SUN4 KAR1 ATX1 FRE5 LTP1
Gat1p	0.04	0.0187	0.1833	CGR1 PTR2 GPI15 SLP1
Uls1p	0.12	0.0171	0.183314	FEN1 YDR090C RPC17 PHS1 PTR2 SDO1 SUR4 SUN4 KAR1 ATX1 DGK1 MFM1
Dot6p	0.03	0.0189	0.1856	KXD1 NEJ1 SEC72
Yap3p	0.06	0.018	0.188388	FEN1 VPS55 PTR2 KAR1 ISW2 RDS3
Met31p	0.07	0.0172	0.213824	Ho DOT6 PUS6 APQ12 VPS55 HOT13 PTR2
Gzf3p	0.05	0.0174	0.21946	HOT13 UTP30 NEJ1 IZH2 ISW2
Smk1p	0.02	0.0174	0.220191	SNU23 FRE5
YJL206C	0.03	0.0174	0.22358	CGR1 SDO1 SSP120
Sir3p	0.14	0.0162	0.229313	BNA4 SYO1 CBS1 Ho CGR1 VPS55 DBR1 PRS1 EMC6 NEJ1 MDM30 DML1 MRPL17 RRP6
Mss11p	0.1	0.0165	0.230197	POP8 SYO1 SRB4 FMP32 YGL101W PTR2 HCR1 SEC72 PPM2 LTP1
Rtg3p	0.11	0.0164	0.233099	POP8 TRM7 YCR090C YDR090C CCE1 DBR1 PTR2 SEC72 GPI15 TSR4 LTP1
Mig3p	0.26	0.0156	0.235513	POP8 BNA4 MUD1 FEN1 SNU23 GPI11 AVT2 LOC1 CGR1 PUS6 RPC17 PHS1 CCE1 DBR1 UTP30 PTR2 FRE6 NEJ1 SUR4 SUN4 KAR1 ATX1 IZH2 FRE5 LTP1 YPR146C
Stp4p	0.03	0.017	0.235665	DML1 IZH2 FRE5
Snf11p	0.03	0.0169	0.238712	SNU23 PTR2 DML1
YPR022C	0.02	0.0165	0.242613	TAE1 FRE5
Spt23p	0.28	0.0153	0.258451	POP8 FEN1 Ho DOT6 FMP32 LOC1 YGL101W HTD2 CTR2 RIX1 YJR129C HOT13 PRS1 LOT5 HEL1 UTP30 ATG10 FRE6 SSP120 SUR4 BUD22 GPI15 SUN4 KAR1 IZH2 RRP6 DFR1 FRE5
Ino2p	0.07	0.0162	0.260603	RKM3 SLM5 Ho HTD2 LOT5 DLT1 DFR1
Sif2p	0.07	0.0162	0.262621	APQ12 HOT13 DBR1 PTR2 NEJ1 DGK1 FRE5
Rgt1p	0.08	0.0161	0.263122	FEN1 YDR090C PHS1 PTR2 SUR4 BUD22 KAR1 ATX1
Sir1p	0.05	0.0163	0.263903	CGR1 NEJ1 DML1 IZH2 YPR146C
Kss1p	0.03	0.0161	0.26653	DML1 IZH2 FRE5
Ssn2p	0.05	0.0162	0.268721	PHS1 PTR2 HCR1 MRPL17 AIM44
Yox1p	0.22	0.0154	0.269217	BNA4 FEN1 SYO1 Ho FMP32 LOC1 CGR1 RIX1 LOT5 UTP30 TVP38 PTR2 SDO1 BUD22 SUN4 ATX1 PPM2 RRP6 RAS1 DGK1 FRE5 AIM44
Tho2p	0.01	0.0137	0.274694	IZH2
Caf4p	0.03	0.0159	0.27594	CGR1 YGL101W DBR1
Stb1p	0.06	0.016	0.278346	YCR090C YDR090C KEI1 RIX1 PTR2 IZH2
Gts1p	0.08	0.0159	0.278381	SNU23 CGR1 APQ12 VPS55 DML1 IZH2 DFR1 DGK1
Sas4p	0.02	0.0153	0.280738	PUS6 IZH2
Tye7p	0.19	0.0154	0.284044	POP8 BNA4 TRM7 YCR090C LOC1 APQ12 PTR2 SDO1 SSP120 SEC72 HRI1 SUR4 BUD22 DML1 GPI15 SUN4 ATX1 DFR1 LTP1
Srb8p	0.09	0.0157	0.284318	PHS1 CCE1 HOT13 TVP38 PTR2 HCR1 SUN4 IZH2 TSR4
Opi1p	0.06	0.0158	0.285034	FEN1 HTD2 RIX1 SEN15 DML1 IZH2
Usv1p	0.02	0.015	0.288441	SDO1 FRE5
Gat3p	0.07	0.0157	0.291362	SYO1 Ho HOT13 DBR1 ATG10 DML1 SUN4
Sas3p	0.18	0.0152	0.302059	BNA4 YCR043C SYO1 RIX1 APQ12 PHS1 VPS55 HOT13 EMC6 SSP120 MDM30 DML1 ATX1 RRP6 DFR1 ISW2 DGK1 FRE5
YPR015C	0.02	0.0145	0.307768	POP8 Ho
Ada2p	0.02	0.0144	0.311641	CGR1 IZH2
Hap1p	0.05	0.0152	0.315499	SYO1 CGR1 YGL101W UTP30 PTR2
Tos4p	0.03	0.0149	0.317287	TAE1 LOC1 YJR129C
Put3p	0.1	0.0152	0.320889	FEN1 Ho MRS4 PTR2 FRE6 SDO1 HRI1 SUR4 ATX1 FRE5
Set2p	0.05	0.0151	0.32302	TRM7 PTR2 CDC123 ATX1 TSR4
Arg82p	0.02	0.0141	0.323271	HOT13 ATX1
Pho4p	0.21	0.0149	0.326782	POP8 POA1 SPP381 YCR090C BTT1 BNA7 KXD1 YGL101W CTR2 VPS55 HAM1 HOT13 TVP38 PTR2 ATG10 FRE6 SEC72 HRI1 IZH2 RRP6 ATX2
Nut1p	0.04	0.0149	0.328787	CBS1 PTR2 IZH2 AIM44
Tod6p	0.01	0.0119	0.332088	HEL1
Yap7p	0.1	0.015	0.337161	POP8 MRS4 PTR2 SDO1 SSP120 SUR4 GPI15 SUN4 ATX1 LTP1
Hal9p	0.04	0.0147	0.337213	RIX1 PTR2 SEN15 GPI15
Stb4p	0.01	0.0118	0.337256	LOC1
YFL052W	0.01	0.0118	0.337256	FRE5
Cac2p	0.1	0.0149	0.346278	BNA4 BNA7 DOT6 CGR1 CCE1 PRS1 PTR2 NEJ1 SUN4 RDS3
Fkh1p	0.12	0.0149	0.346756	RKM3 FEN1 CGR1 YGL101W PRP31 PTR2 NEJ1 SUR4 MDM1 SUN4 DFR1 AIM44
Nsi1p	0.01	0.0114	0.35269	IZH2
Dal82p	0.12	0.0148	0.355191	FEN1 YDR090C APQ12 VPS55 EMC6 SSP120 HRI1 SUR4 ATX1 IZH2 DFR1 DGK1
Sum1p	0.09	0.0146	0.365592	BNA4 UPS3 CGR1 VPS55 TVP38 BUD22 PPM2 ISW2 DGK1
Stb5p	0.17	0.0146	0.368712	FEN1 BTT1 KEI1 BNA7 DOT6 CGR1 RIX1 PHS1 PRS1 MRS4 PTR2 SUR4 BUD22 SUN4 IZH2 MFM1 LTP1
Sut1p	0.06	0.0144	0.37245	POA1 SPP381 GPI11 DOT6 DBR1 PTR2
Pog1p	0.01	0.0106	0.383175	YGL101W
Stb2p	0.03	0.0134	0.38817	CBS1 DBR1 IZH2
Rox1p	0.13	0.0144	0.388354	SLM5 Ho LOC1 CGR1 PRP31 HOT13 UTP30 TVP38 BUD22 SUN4 ATX1 RAS1 DFR1
Hcm1p	0.06	0.0142	0.388874	SRB4 YGL101W CTM1 YJR129C EMC6 HCR1
Aro80p	0.06	0.014	0.398273	POP8 CTM1 EMC6 SEC72 ATX1 DFR1
Arr1p	0.23	0.0144	0.401572	MUD1 SNU23 Ho GPI11 CGR1 CTR2 PHS1 VPS55 YJR129C CCE1 HOT13 MRS4 ATG10 SDO1 CDC123 MDM30 SUR4 BUD22 KAR1 MRPL17 ISW2 LTP1 NVJ2
Rim101p	0.11	0.0143	0.402572	YDR090C YGL101W CTR2 APQ12 VPS55 HOT13 PTR2 FRE6 DML1 ATX1 ATX2
Rpd3p	0.01	0.0102	0.403165	PTR2
Ifh1p	0.07	0.0141	0.403333	Ho LOC1 HOT13 PRS1 DFR1 AIM44 LTP1
Rsf2p	0.06	0.0139	0.410025	LOC1 HTD2 VPS55 DML1 ISW2 FRE5
Swi3p	0.26	0.0143	0.415312	YCR043C YCR090C YDR336W KEI1 SRB4 PRP31 GTR2 HTD2 CTR2 RIX1 RPC17 HAM1 YJR129C CCE1 HOT13 PRS1 LOT5 PTR2 ATG10 FRE6 SUR4 MDM1 SUN4 KAR1 IZH2 ISW2
Rlm1p	0.1	0.0141	0.418619	SLM5 SYO1 Ho APQ12 LOT5 FRE6 SUR4 BUD22 SUN4 ATX2
YPR196W	0.02	0.012	0.41945	DBR1 FRE5
Dal81p	0.05	0.0136	0.41967	Ho YDR090C CCE1 DBR1 PTR2
Rdr1p	0.03	0.0128	0.420231	HCR1 SEC72 LTP1
Urc2p	0.04	0.0132	0.42191	DBR1 DML1 IZH2 FRE5
Tbs1p	0.01	0.0098	0.422851	PTR2
Wtm2p	0.02	0.0119	0.423228	IZH2 FRE5
Dat1p	0.03	0.0128	0.423419	CGR1 PTR2 DML1
Gsm1p	0.02	0.0118	0.426998	VPS55 EMC6
Swi4p	0.15	0.0141	0.434717	BNA4 TRM7 SYO1 Ho DOT6 YGL101W DBR1 PTR2 HCR1 CDC123 SEC72 HRI1 SUN4 RRP6 FRE5
Not3p	0.03	0.0126	0.436132	CBS1 Ho SUR4
Jhd1p	0.01	0.0095	0.437398	IZH2
Sip4p	0.03	0.0124	0.445619	SRB4 SEC72 MDM30
Sut2p	0.02	0.0115	0.445718	DBR1 PTR2
YER130C	0.02	0.0115	0.445718	DML1 FRE5
Spt4p	0.2	0.014	0.45167	POP8 YCR090C SYO1 LOC1 GTR2 RIX1 APQ12 VPS55 HAM1 CCE1 HOT13 LOT5 TVP38 EMC6 CDC123 MDM30 DML1 SUN4 ATX1 RRP6
Upc2p	0.04	0.0127	0.455476	POP8 Ho IZH2 TRS33
Rtf1p	0.06	0.0132	0.456878	BNA4 VPS55 PRS1 TVP38 HCR1 SUN4
Ume6p	0.12	0.0138	0.458366	TRM7 SYO1 Ho YDR090C YGL101W APQ12 VPS55 HOT13 PTR2 MDM1 DML1 RAS1
Leu3p	0.09	0.0135	0.4633	BNA4 PRP31 CTR2 PTR2 BUD22 SEN15 DML1 RRP6 DFR1
Pop2p	0.02	0.0112	0.464202	DBR1 LTP1
Ecm22p	0.07	0.0133	0.464565	Ho CTR2 PTR2 EMC6 NEJ1 TRS33 NVJ2
Zds1p	0.05	0.0129	0.467785	PTR2 SSP120 SUR4 SUN4 ATX1
Spt20p	0.27	0.0139	0.473688	FEN1 UPS3 GPI11 YDR336W KEI1 HTD2 RIX1 APQ12 RPC17 YJR129C PRS1 UTP30 PTR2 ATG10 FRE6 SDO1 CDC123 SSP120 SUR4 BUD22 DML1 SUN4 PPM2 DFR1 ISW2 MFM1 LTP1
Hap4p	0.12	0.0136	0.473901	Ho UPS3 GTR2 HOT13 PTR2 MDM30 DLT1 SUN4 RAS1 SLP1 MSB1 DGK1
Hfi1p	0.2	0.0139	0.47423	MUD1 FEN1 YCR043C UPS3 GPI11 KEI1 PRP31 GTR2 RIX1 PHS1 CCE1 TVP38 SDO1 SSP120 SUR4 SUN4 MSB1 MFM1 AIM44 LTP1
Gcr2p	0.18	0.0138	0.481313	BNA4 RKM3 SLM5 BTT1 YGL101W CTR2 RPC17 VPS55 PRS1 PTR2 HCR1 HRI1 SUR4 BUD22 DLT1 SUN4 IZH2 TSR4
Plm2p	0.02	0.0108	0.486033	TAE1 UPS3
Bdf2p	0.05	0.0126	0.487772	DBR1 NEJ1 MDM30 SUR4 SUN4
Rco1p	0.06	0.0128	0.493885	POP8 GPI11 YGL101W PTR2 IZH2 LTP1
Rds1p	0.03	0.0115	0.501428	YCR043C NEJ1 FRE5
Rsc1p	0.09	0.0131	0.505929	BNA4 GTR2 RIX1 PHS1 HOT13 DBR1 TVP38 IZH2 PPM2
Flo8p	0.08	0.0129	0.509763	MUD1 SLM5 CGR1 VPS55 DML1 MRPL17 IZH2 NVJ2
Ime1p	0.01	0.0082	0.515886	PTR2
Pho23p	0.01	0.0079	0.533296	TSR4
Hat2p	0.06	0.0123	0.534632	POP8 BNA4 YDR090C PHS1 SUR4 SUN4
Oaf3p	0.05	0.012	0.536673	Ho LOC1 LOT5 PTR2 YPR146C
Rme1p	0.05	0.012	0.536673	RIX1 MDM30 RAS1 DFR1 RDS3
Rds2p	0.07	0.0125	0.539317	POP8 BNA4 PTR2 SEC72 SUR4 SUN4 ATX1
Sir2p	0.2	0.0134	0.54276	POP8 Ho RIX1 APQ12 VPS55 HOT13 LOT5 EMC6 FRE6 NEJ1 SEN15 DML1 GPI15 SUN4 ATX1 IZH2 DFR1 DGK1 AIM44 NVJ2
Skn7p	0.12	0.013	0.543687	BNA4 Ho DOT6 APQ12 HOT13 MRS4 PTR2 HRI1 BUD22 ATX1 ISW2 LTP1
Sin3p	0.24	0.0135	0.547912	BNA4 TRM7 FEN1 YCR043C YCR090C GPI11 SRB4 KXD1 APQ12 HAM1 PRS1 TVP38 EMC6 SDO1 HCR1 SEC72 HRI1 SUR4 SUN4 IZH2 TSR4 RRP6 FRE5 MFM1
Hel2p	0.02	0.0099	0.54885	DBR1 FRE5
Snf6p	0.36	0.0136	0.553181	FEN1 BTT1 KEI1 BNA7 PRP31 GTR2 HTD2 RIX1 RPC17 HAM1 YJR129C HOT13 DBR1 PRS1 LOT5 HEL1 TVP38 PTR2 FRE6 SDO1 CDC123 SUR4 BUD22 SEN15 DLT1 DML1 GPI15 SUN4 IZH2 PPM2 SLP1 MSB1 ISW2 FRE5 MFM1 NVJ2
Rap1p	0.41	0.0137	0.555613	BNA4 TRM7 YBR230W-A FEN1 SYO1 Ho YDR090C UPS3 YDR336W AVT2 DOT6 YGL101W PRP31 PUS6 CTM1 CTR2 RIX1 RPC17 PHS1 VPS55 HAM1 HCS1 HOT13 PRS1 LOT5 MRS4 PTR2 FRE6 HCR1 NEJ1 HRI1 SUR4 BUD22 SUN4 ATX1 IZH2 PPM2 RAS1 DFR1 ISW2 LTP1
Stp2p	0.08	0.0124	0.559297	Ho DBR1 LOT5 PTR2 NEJ1 MRPL17 DFR1 ISW2
Snf2p	0.28	0.0135	0.565357	RKM3 TRM7 FEN1 SYO1 KXD1 PRP31 GTR2 RIX1 PHS1 HAM1 YJR129C PRS1 LOT5 TVP38 PTR2 FRE6 HCR1 CDC123 NEJ1 SUR4 SEN15 DLT1 SUN4 IZH2 PPM2 MSB1 ISW2 MFM1
YER184C	0.02	0.0095	0.572065	HCR1 DML1
Aca1p	0.03	0.0105	0.574701	PTR2 SUR4 BUD22
Hog1p	0.02	0.0095	0.575322	DBR1 PTR2
Ixr1p	0.23	0.0133	0.575648	POP8 RKM3 YCR043C YDR090C UPS3 BTT1 YDR336W AVT2 PRP31 PRS1 MRS4 PTR2 ATG10 NEJ1 HRI1 SEN15 DML1 KAR1 IZH2 ISW2 FRE5 AIM44 LTP1
Msn1p	0.03	0.0105	0.577509	Ho LOC1 CGR1
Cbf1p	0.2	0.0131	0.58369	POP8 BNA4 YCR090C KEI1 YGL101W DBR1 PTR2 FRE6 HCR1 HRI1 BUD22 DLT1 DML1 MRPL17 ATX1 IZH2 RRP6 ISW2 FRE5 AIM44
Yap5p	0.11	0.0126	0.584017	BNA4 BTT1 KEI1 VPS55 UTP30 PTR2 MDM1 KAR1 IZH2 PPM2 DFR1
Mcm1p	0.22	0.0132	0.588187	MUD1 FEN1 SYO1 Ho LOC1 CTR2 APQ12 RPC17 YJR129C HCS1 HOT13 DBR1 LOT5 MRS4 PTR2 SDO1 SEC72 SUR4 BUD22 SUN4 DFR1 NVJ2
Mot3p	0.07	0.0119	0.590326	LOC1 CGR1 HTD2 SSP120 SEC72 TSR4 DFR1
Sfl1p	0.01	0.0071	0.590845	PTR2
Fhl1p	0.16	0.0129	0.592081	TRM7 YBR230W-A Ho DOT6 YGL101W HOT13 PRS1 PTR2 NEJ1 SEN15 SUN4 MRPL17 DFR1 MFM1 AIM44 RDS3
Pib2p	0.04	0.0108	0.605057	SYO1 SRB4 RIX1 PTR2
Dig1p	0.04	0.0106	0.617082	PTR2 HCR1 SEC72 LTP1
Hst1p	0.02	0.0088	0.628318	BNA4 SSP120
Met28p	0.02	0.0087	0.631293	DLT1 IZH2
Rph1p	0.05	0.0108	0.643011	BNA4 VPS55 DBR1 MRPL17 AIM44
Mbp1p	0.08	0.0116	0.648285	Ho YGL101W VPS55 HOT13 HRI1 DML1 FRE5 AIM44
Uga3p	0.03	0.0095	0.659199	VPS55 HCR1 SEC72
Pho2p	0.13	0.0121	0.668277	BNA4 MHF2 Ho CGR1 LOT5 EMC6 SDO1 SSP120 MHF1 PPM2 AIM44 LTP1 RDS3
Met18p	0.02	0.0083	0.668483	TSR4 LTP1
Cin5p	0.28	0.0128	0.680947	POP8 YCR090C SNU23 AVT2 DOT6 YGL101W APQ12 HAM1 YJR129C LOT5 HEL1 MRS4 PTR2 SDO1 SSP120 SEC72 SUR4 MDM1 SUN4 ATX1 MHF1 PPM2 RAS1 DFR1 DGK1 FRE5 MFM1 LTP1
Sok2p	0.29	0.0129	0.68399	BNA4 SLM5 FEN1 SYO1 Ho DOT6 LOC1 CGR1 HTD2 CTR2 RIX1 RPC17 HAM1 HOT13 HEL1 PTR2 ATG10 FRE6 SDO1 HCR1 NEJ1 SEC72 SUR4 SUN4 IZH2 RAS1 FRE5 MFM1 NVJ2
Hda1p	0.04	0.0098	0.686765	YDR090C CTM1 PTR2 DGK1
Cst6p	0.35	0.013	0.692765	TRM7 FEN1 YCR043C SYO1 CBS1 CGR1 KXD1 PRP31 GTR2 CTR2 RIX1 APQ12 RPC17 PHS1 HAM1 YJR129C HOT13 DBR1 PRS1 UTP30 TVP38 PTR2 EMC6 HCR1 NEJ1 HRI1 SUR4 DLT1 SUN4 IZH2 TSR4 ATX2 ISW2 MFM1 NVJ2
Ric1p	0.07	0.0108	0.70407	FEN1 YCR043C FMP32 HOT13 PRS1 SUR4 SUN4
Gcn4p	0.39	0.013	0.705516	POP8 BNA4 MUD1 FEN1 YCR043C CBS1 Ho YDR090C BTT1 KEI1 DOT6 FMP32 CGR1 YGL101W GTR2 CTR2 RPC17 VPS55 HOT13 HEL1 MRS4 TVP38 PTR2 EMC6 ATG10 NEJ1 SUR4 BUD22 DLT1 MRPL17 ATX1 IZH2 PPM2 ATX2 RAS1 DFR1 ISW2 DGK1 FRE5
Gln3p	0.14	0.0119	0.709911	BNA4 FEN1 YDR090C UPS3 PTR2 SSP120 SUR4 BUD22 DLT1 SUN4 MRPL17 ATX1 RAS1 TRS33
Mga2p	0.13	0.0117	0.712048	FEN1 YCR043C PHS1 PRS1 LOT5 SEC72 SUR4 DLT1 SUN4 IZH2 ATX2 DFR1 AIM44
Cup2p	0.06	0.0104	0.716029	Ho APQ12 VPS55 DML1 SUN4 IZH2
Gcr1p	0.2	0.0123	0.717126	FEN1 YCR043C Ho PRP31 CTM1 CTR2 PHS1 HCS1 PRS1 LOT5 TVP38 HRI1 SUR4 BUD22 DML1 SUN4 IZH2 RAS1 MFM1 LTP1
Oaf1p	0.1	0.0112	0.725611	DOT6 HAM1 DBR1 LOT5 PTR2 SEC72 MRPL17 IZH2 RAS1 SLP1
Isw1p	0.04	0.0093	0.728942	BNA4 BNA7 PTR2 ATX1
YGR067C	0.01	0.0055	0.734427	ATG10
Yap6p	0.11	0.0113	0.736573	BNA4 CGR1 CTM1 DBR1 PTR2 BUD22 SUN4 IZH2 SLP1 DFR1 NVJ2
Snf1p	0.02	0.0074	0.743796	HTD2 IZH2
Yrm1p	0.33	0.0127	0.745778	TRM7 FEN1 YCR090C SYO1 SNU23 Ho AVT2 DOT6 YGL101W PRP31 PUS6 CTR2 RPC17 VPS55 YJR129C HOT13 DBR1 MRS4 UTP30 TVP38 PTR2 ATG10 FRE6 BUD22 SEN15 GPI15 RRP6 RAS1 SLP1 DGK1 FRE5 MFM1 YPR146C
Wtm1p	0.01	0.0053	0.748032	UPS3
Swi6p	0.08	0.0106	0.74874	Ho PRS1 HRI1 DLT1 SUN4 MRPL17 DFR1 MFM1
Hap5p	0.04	0.0089	0.763518	BNA4 AVT2 SUN4 SLP1
Spt3p	0.14	0.0114	0.770029	BNA4 FEN1 YDR090C PHS1 TVP38 PTR2 SSP120 SEC72 SUR4 BUD22 DLT1 SUN4 IZH2 ISW2
Azf1p	0.01	0.0051	0.773472	SUN4
Ert1p	0.01	0.005	0.775891	IZH2
Dal80p	0.01	0.005	0.78066	POP8
Reb1p	0.11	0.0109	0.783696	BNA4 FEN1 YDR090C AVT2 PHS1 HCS1 LOT5 EMC6 BUD22 ATX1 RAS1
Met32p	0.05	0.0091	0.795977	DOT6 PRS1 SDO1 HRI1 IZH2
Hir2p	0.02	0.0066	0.806845	PTR2 YPR146C
Mig2p	0.02	0.0065	0.813962	RIX1 SEC72
Arg80p	0.03	0.0076	0.81537	APQ12 DML1 PPM2
Cat8p	0.01	0.0045	0.827568	PTR2
Ste12p	0.49	0.0127	0.831753	POP8 POA1 RKM3 SPP381 YBR230W-A SLM5 YCR090C SYO1 SNU23 Ho BTT1 AVT2 DOT6 LOC1 CGR1 KXD1 YGL101W PRP31 GTR2 PUS6 CTM1 CTR2 APQ12 RPC17 YJR129C CCE1 HCS1 DBR1 LOT5 HEL1 PTR2 FRE6 CDC123 SSP120 HRI1 BUD22 DLT1 SUN4 IZH2 MHF1 PPM2 RAS1 MSB1 DFR1 FRE5 MFM1 AIM44 NVJ2 YPR146C
Msn4p	0.31	0.0121	0.833852	TRM7 SPP381 DAD3 SLM5 YCR043C SYO1 Ho YDR090C UPS3 LOC1 RIX1 APQ12 HOT13 LOT5 HEL1 MRS4 FRE6 SUR4 MDM1 BUD22 DML1 KAR1 MRPL17 ATX1 IZH2 MHF1 PPM2 RAS1 SLP1 DFR1 RDS3
Aft1p	0.15	0.0108	0.84622	SYO1 LOC1 CTM1 CTR2 HCS1 MRS4 FRE6 HCR1 NEJ1 HRI1 SUR4 ATX1 FRE5 MFM1 AIM44
Rlf2p	0.08	0.0095	0.85185	POP8 BNA4 TVP38 SDO1 NEJ1 SUR4 DML1 DGK1
YLR278C	0.03	0.0071	0.857575	DBR1 HCR1 FRE5
Kar4p	0.08	0.0093	0.870382	Ho AVT2 YGL101W PTR2 SUR4 SUN4 ATX1 DFR1
Hsf1p	0.19	0.011	0.871998	BNA4 POA1 FEN1 SYO1 Ho AVT2 RIX1 HCS1 HOT13 PRS1 LOT5 SEC72 SUR4 SUN4 MRPL17 IZH2 PPM2 DFR1 ISW2
Nrg2p	0.02	0.0058	0.872502	PTR2 MDM30
Hac1p	0.04	0.0075	0.881974	Ho PTR2 SEC72 DFR1
Pdr1p	0.15	0.0104	0.885642	SPP381 DAD3 SYO1 Ho KEI1 AVT2 RIX1 VPS55 GPI15 ATX1 IZH2 TSR4 SLP1 MSB1 FRE5
Yrr1p	0.06	0.0084	0.891366	DBR1 IZH2 RRP6 TRS33 SLP1 MSB1
Yap1p	0.35	0.0118	0.897172	BNA4 SPP381 DAD3 TAE1 SLM5 FEN1 YCR043C SYO1 Ho YDR090C UPS3 CGR1 KXD1 HTD2 CTM1 CTR2 RIX1 PHS1 VPS55 HOT13 HEL1 MRS4 EMC6 FRE6 HCR1 CDC123 SSP120 NEJ1 MDM1 GPI15 KAR1 RAS1 DFR1 FRE5 RDS3
Tec1p	0.47	0.0123	0.897352	POP8 BNA4 SPP381 SLM5 FEN1 SYO1 CBS1 UPS3 BTT1 GPI11 SRB4 PRP31 PUS6 HTD2 CTM1 CTR2 RPC17 VPS55 YJR129C CCE1 HCS1 LOT5 HEL1 UTP30 PTR2 EMC6 ATG10 SSP120 NEJ1 SEC72 MDM30 MDM1 BUD22 SEN15 DLT1 DML1 KAR1 TSR4 PPM2 RRP6 SLP1 MSB1 ISW2 FRE5 MFM1 AIM44 NVJ2
Rpn4p	0.19	0.0107	0.906415	DAD3 SNU23 Ho CGR1 YGL101W RIX1 YJR129C PTR2 CDC123 NEJ1 SEC72 MDM30 SUR4 SUN4 KAR1 MRPL17 ISW2 AIM44 NVJ2
Rgm1p	0.02	0.0051	0.922822	YGL101W VPS55
Crz1p	0.03	0.006	0.929088	YGL101W SEC72 RAS1
Sps18p	0.01	0.0033	0.931688	RKM3
Tbf1p	0.03	0.0059	0.93246	YJR129C PTR2 SUN4
Tis11p	0.01	0.0031	0.943683	PTR2
Sas5p	0.01	0.0031	0.945035	YPR146C
Adr1p	0.06	0.0073	0.955418	DBR1 PRS1 LOT5 PTR2 MRPL17 IZH2
Msn2p	0.39	0.0114	0.957939	TRM7 SPP381 DAD3 SLM5 FEN1 YCR043C SYO1 Ho YDR090C UPS3 BNA7 DOT6 LOC1 CGR1 KXD1 CTR2 RIX1 APQ12 HOT13 LOT5 HEL1 MRS4 PTR2 FRE6 HCR1 NEJ1 SEC72 SUR4 MDM1 BUD22 DML1 KAR1 MRPL17 ATX1 TSR4 MHF1 PPM2 RAS1 SLP1
Haa1p	0.04	0.006	0.964673	APQ12 VPS55 DML1 RRP6
Gis1p	0.01	0.0027	0.970377	Ho
Mga1p	0.04	0.0057	0.9753	TRM7 GTR2 MRPL17 ATX2
Nrg1p	0.04	0.0056	0.97922	PTR2 SEC72 MDM30 RAS1
Hmo1p	0.07	0.0069	0.980414	YBR230W-A DOT6 PRS1 LOT5 PTR2 RAS1 DFR1
Abf1p	0.29	0.0103	0.982509	POP8 BNA4 RKM3 TRM7 SYO1 UPS3 BTT1 GPI11 KEI1 AVT2 DOT6 FMP32 CTM1 RIX1 HCS1 LOT5 MRS4 TVP38 FRE6 HCR1 SEC72 HRI1 SUR4 GPI15 PPM2 DFR1 ISW2 DGK1 FRE5
Bas1p	0.28	0.0102	0.98477	BNA4 FEN1 YCR043C SNU23 Ho GPI11 BNA7 FMP32 KXD1 YGL101W VPS55 HAM1 PRS1 HEL1 PTR2 FRE6 HCR1 SSP120 NEJ1 SUR4 DLT1 SUN4 MRPL17 TSR4 MSB1 DGK1 MFM1 AIM44
Phd1p	0.04	0.0052	0.986719	PTR2 MDM30 SUR4 RAS1
Mig1p	0.01	0.0022	0.989104	IZH2
Rfx1p	0.03	0.0043	0.991838	SRB4 SUN4 ATX1
Stp1p	0.03	0.0042	0.993054	BNA4 DBR1 GPI15
Sko1p	0.05	0.0054	0.993082	SYO1 DBR1 PTR2 HCR1 MFM1
Zap1p	0.1	0.0065	0.998155	FEN1 SNU23 UPS3 DOT6 PTR2 FRE6 ATX1 IZH2 PPM2 RRP6
Pdr3p	0.06	0.0051	0.998678	SPP381 Ho FRE6 MDM1 IZH2 FRE5
Met4p	0.08	0.0052	0.999815	SYO1 Ho LOC1 RIX1 MRS4 HRI1 MDM30 DFR1

## Sheet: Upreg htz1 and psh1 pgalcse4
YEASTRACT Genes ranked by TF results
Transcription factors enriched for regulation of genes upregulated in htz1∆ and in psh1∆ pGAL-3Flag-CSE4
Documented regulations are filtered by:
- DNA binding plus expression evidence;
- TF acting as activator or inhibitor.
Transcription Factor	% in user set	% in Yeastract	p-value	Target ORF/Genes
Hsf1p	0.6842	0.0151	1.48757e-09	PHO3 FUS1 PGK1 HSP30 YCR102C YDR010C YEF1 GCG1 HSP12 YPI1 PNC1 RIM4 RNR3 TDH1 ACO2 MCR1 YKL151C YKR041W UBI4 CYB2 DDR48 LST8 YDJ1 YNL134C ARG1 STI1
Msn2p	0.8947	0.01	8.5135e-09	FUR4 PHO3 FUS1 PGK1 HSP30 YCR102C GAL3 YDR010C YDR215C CYM1 YEF1 GCG1 HSP12 PNC1 YGL117W RIM4 RNR3 TDH1 ACO2 YJR096W MCR1 YKL151C YKR041W UBI4 CYB2 DDR48 LST8 YNL057W YDJ1 YNL092W YNL134C ARG1 STI1 YOR121C
Msn4p	0.7895	0.0117	1.11781e-08	FUR4 PHO3 FUS1 HSP30 YCR102C GAL3 YDR010C YDR215C CYM1 YEF1 HSP12 PNC1 RIM4 RNR3 TDH1 ACO2 YJR096W MCR1 YKL151C YKR041W UBI4 CYB2 DDR48 LST8 YDJ1 YNL092W YNL134C ARG1 STI1 YOR121C
Mig1p	0.3421	0.029	3.17708e-08	PHO3 FUS1 HSP30 GAL3 HSP12 YPI1 PNC1 IMA1 RNR3 TDH1 YJR096W DDR48 ARG1
Bas1p	0.7895	0.0109	7.81205e-08	FUR4 PHO3 FUS1 PGK1 YCR102C GAL3 YEF1 GCG1 HSP12 YPI1 PNC1 YGL117W RIM4 RNR3 TDH1 ACO2 YJR096W MCR1 YKL151C YKR041W UBI4 CYB2 LST8 YDJ1 YNL092W YNL134C ATG3 ARG1 STI1 YOR192C-B
Yap1p	0.8158	0.0105	7.92569e-08	FUR4 PHO3 FUS1 PGK1 HSP30 YCR102C GAL3 YDR010C YDR215C CYM1 YEF1 HSP12 YPI1 PNC1 YGL117W IMA1 RIM4 RNR3 TDH1 ACO2 MCR1 YKL151C YKR041W UBI4 CYB2 DDR48 YNL057W YDJ1 YNL134C ARG1 STI1
Ask10p	0.1842	0.0473	8.4956e-07	PHO3 HSP12 PNC1 MCR1 YDJ1 YNL134C STI1
Zap1p	0.5526	0.0137	1.12902e-06	PHO3 HSP30 CYM1 HSP12 YPI1 PNC1 YGL117W IMA1 RNR3 TDH1 YJR096W MCR1 YKL151C YKR041W CYB2 DDR48 YDJ1 YNL134C ARG1 STI1 YOR121C
Rlm1p	0.3684	0.0197	1.50938e-06	PHO3 FUS1 PGK1 YEF1 HSP12 PNC1 YGL117W MCR1 YKL151C UBI4 CYB2 DDR48 YNL092W ARG1
Gat4p	0.2105	0.0367	1.54419e-06	PHO3 HSP30 YCR102C HSP12 IMA1 RNR3 DDR48 STI1
Ace2p	0.9474	0.0075	5.31422e-06	FUR4 PHO3 PGK1 HSP30 YCR102C GAL3 YDR010C YDR215C CYM1 YEF1 GCG1 HSP12 YPI1 PNC1 YGL117W IMA1 RIM4 RNR3 TDH1 ACO2 YJR096W MCR1 YKL151C YKR041W UBI4 CYB2 DDR48 LST8 YNL057W YDJ1 YNL092W YNL134C ATG3 ARG1 STI1 YOR121C
Mot3p	0.3158	0.0205	5.65553e-06	PHO3 FUS1 HSP30 YCR102C GAL3 HSP12 YPI1 IMA1 TDH1 MCR1 DDR48 ARG1
Spt23p	0.5789	0.012	5.86521e-06	PHO3 PGK1 HSP30 GAL3 YDR010C YEF1 PNC1 RIM4 RNR3 TDH1 YJR096W UBI4 CYB2 DDR48 LST8 YDJ1 YNL092W YNL134C ATG3 ARG1 STI1 YOR121C
Mbp1p	0.3421	0.0188	6.29521e-06	PHO3 FUS1 PGK1 HSP30 HSP12 TDH1 YJR096W MCR1 YKL151C DDR48 YDJ1 ARG1 STI1
Rme1p	0.2632	0.024	6.97689e-06	PHO3 FUS1 YCR102C GAL3 YEF1 RNR3 YJR096W YDJ1 ARG1 STI1
Fkh1p	0.3684	0.0173	7.45227e-06	HSP30 GCG1 HSP12 YPI1 PNC1 YGL117W TDH1 MCR1 UBI4 CYB2 DDR48 YNL092W YNL134C ARG1
Pdr3p	0.4474	0.0144	9.40372e-06	HSP30 YCR102C GAL3 YDR010C HSP12 PNC1 YGL117W IMA1 TDH1 YJR096W MCR1 YKL151C DDR48 YDJ1 YNL134C ATG3 ARG1
Tbs1p	0.1316	0.049	1.44251e-05	YCR102C GCG1 HSP12 YNL134C ARG1
Yap6p	0.3947	0.0154	1.61729e-05	PGK1 HSP30 YCR102C YEF1 GCG1 HSP12 YGL117W RIM4 ACO2 YKR041W DDR48 LST8 YNL134C ARG1 STI1
Sfp1p	0.8947	0.0078	1.73046e-05	FUR4 PHO3 FUS1 PGK1 HSP30 YCR102C GAL3 YDR010C GCG1 HSP12 YPI1 PNC1 YGL117W IMA1 RIM4 RNR3 TDH1 ACO2 YJR096W MCR1 YKL151C YKR041W UBI4 CYB2 DDR48 LST8 YNL057W YDJ1 YNL092W YNL134C ATG3 ARG1 STI1 YOR121C
Swi5p	0.5789	0.0113	1.80119e-05	FUR4 PHO3 FUS1 PGK1 HSP30 YCR102C GAL3 YDR010C HSP12 YGL117W IMA1 TDH1 ACO2 YJR096W YKL151C CYB2 DDR48 LST8 YNL057W YDJ1 YNL092W ATG3
Mig3p	0.5263	0.012	2.3219e-05	FUR4 PHO3 FUS1 HSP30 YCR102C GAL3 YEF1 HSP12 IMA1 RIM4 RNR3 CYB2 DDR48 YNL057W YDJ1 YNL134C ARG1 STI1 YOR121C YOR192C-B
Rox1p	0.3684	0.0156	2.83256e-05	PHO3 FUS1 YCR102C HSP12 YPI1 IMA1 RNR3 TDH1 ACO2 DDR48 YDJ1 YNL134C ARG1 STI1
Cin5p	0.6053	0.0106	3.5163e-05	PHO3 FUS1 PGK1 HSP30 YCR102C GAL3 YEF1 GCG1 HSP12 YPI1 PNC1 YGL117W TDH1 YJR096W MCR1 YKL151C CYB2 DDR48 YNL057W YDJ1 ARG1 STI1 YOR192C-B
Sko1p	0.3684	0.0151	3.93616e-05	PHO3 FUS1 PGK1 HSP30 YCR102C HSP12 PNC1 IMA1 MCR1 YKL151C DDR48 YNL134C ARG1 STI1
Gcr2p	0.4474	0.013	4.21047e-05	FUR4 PHO3 PGK1 YCR102C GAL3 YDR010C CYM1 YEF1 HSP12 PNC1 IMA1 TDH1 YJR096W YKL151C CYB2 YDJ1 YNL134C
Adr1p	0.3421	0.0157	4.97155e-05	FUR4 PGK1 HSP30 YDR010C YEF1 HSP12 PNC1 RNR3 YKR041W UBI4 CYB2 ARG1 STI1
Rpn4p	0.5263	0.0112	6.70911e-05	PHO3 FUS1 PGK1 HSP30 YCR102C GCG1 HSP12 YPI1 PNC1 YGL117W IMA1 RIM4 TDH1 YJR096W MCR1 YKL151C UBI4 CYB2 DDR48 ARG1
Mga2p	0.3947	0.0136	8.05886e-05	PHO3 HSP12 YPI1 PNC1 ACO2 MCR1 YKL151C UBI4 CYB2 DDR48 YNL057W YNL092W YNL134C ATG3 STI1
Stp2p	0.2895	0.0171	8.17905e-05	FUS1 YDR215C YPI1 YJR096W MCR1 YKL151C UBI4 DDR48 YNL092W YNL134C YOR192C-B
Ste12p	0.8158	0.008	9.75217e-05	FUR4 FUS1 PGK1 HSP30 YCR102C GAL3 YDR010C YDR215C YEF1 GCG1 HSP12 YPI1 PNC1 YGL117W IMA1 RIM4 RNR3 TDH1 ACO2 YJR096W YKL151C YKR041W UBI4 CYB2 DDR48 YNL057W YNL092W ATG3 ARG1 STI1 YOR121C
Stb5p	0.3947	0.0129	0.000146149	FUS1 PGK1 YCR102C YDR010C YEF1 HSP12 YPI1 YGL117W RIM4 ACO2 YKL151C YNL057W YNL092W YNL134C YOR121C
Skn7p	0.3421	0.0141	0.000165137	PHO3 FUS1 PGK1 HSP30 YCR102C HSP12 TDH1 YJR096W YKR041W DDR48 LST8 YNL092W ARG1
Dat1p	0.1579	0.0255	0.000208861	FUS1 YKR041W CYB2 DDR48 YDJ1 ARG1
Aft1p	0.4211	0.0116	0.000342505	FUR4 PHO3 HSP30 GAL3 YDR010C HSP12 YGL117W IMA1 RNR3 MCR1 YKL151C CYB2 DDR48 LST8 YNL092W STI1
Ino2p	0.2105	0.0186	0.000345532	PHO3 FUS1 HSP30 YEF1 HSP12 YKL151C YDJ1 STI1
Yap5p	0.3158	0.0137	0.000382951	PHO3 HSP30 HSP12 YPI1 YGL117W RNR3 MCR1 YKR041W YDJ1 YNL092W ARG1 STI1
Met32p	0.2368	0.0164	0.000457705	PGK1 YDR010C YGL117W RIM4 RNR3 TDH1 CYB2 DDR48 YDJ1
Pdr1p	0.4211	0.0111	0.000544394	FUR4 HSP30 YCR102C YDR010C HSP12 PNC1 YGL117W TDH1 ACO2 YJR096W MCR1 YKL151C YDJ1 YNL134C ARG1 STI1
Cac2p	0.2632	0.0149	0.00055731	FUS1 PGK1 HSP12 RIM4 TDH1 MCR1 UBI4 CYB2 DDR48 YNL134C
Gis1p	0.1842	0.0189	0.000632348	HSP12 PNC1 IMA1 RNR3 YJR096W DDR48 YNL092W
Pib2p	0.1842	0.0189	0.000632348	ACO2 YDJ1 YNL134C ATG3 ARG1 STI1 YOR192C-B
Hot1p	0.0789	0.039	0.00071372	PGK1 HSP12 PNC1
Sua7p	0.0263	0.125	0.000765366	PGK1
Fkh2p	0.2632	0.0143	0.00076999	PHO3 HSP30 YGL117W RIM4 TDH1 YKR041W UBI4 DDR48 LST8 YNL057W
Swi4p	0.3421	0.0122	0.000772048	PHO3 FUS1 HSP30 YDR010C YEF1 HSP12 PNC1 RIM4 RNR3 YKL151C YKR041W DDR48 ARG1
YPR015C	0.1053	0.029	0.000773001	YCR102C RNR3 TDH1 ARG1
Pho2p	0.3421	0.0121	0.000833413	PHO3 PGK1 YCR102C HSP12 YGL117W TDH1 YJR096W YKR041W DDR48 LST8 YNL057W YDJ1 YNL134C
Gcn4p	0.6579	0.0084	0.00094694	PHO3 FUS1 PGK1 HSP30 YCR102C GAL3 YDR010C HSP12 PNC1 YGL117W IMA1 RNR3 TDH1 ACO2 YJR096W MCR1 YKL151C YKR041W UBI4 CYB2 DDR48 YNL092W YNL134C ARG1 STI1
Stb2p	0.1316	0.0223	0.0010923	FUR4 HSP30 YDR215C ARG1 STI1
Ssn3p	0.0789	0.0345	0.00112988	ACO2 MCR1 ARG1
Nsi1p	0.0789	0.0341	0.00117917	YDJ1 STI1 YOR192C-B
Hms1p	0.3158	0.0121	0.00131875	PHO3 FUS1 PGK1 HSP30 YCR102C IMA1 RNR3 TDH1 YJR096W YNL057W YDJ1 STI1
Hap4p	0.2895	0.0125	0.00153355	FUS1 HSP30 YGL117W TDH1 UBI4 CYB2 DDR48 YDJ1 YNL092W ARG1 STI1
Hap1p	0.1579	0.0183	0.00154007	HSP12 RNR3 YKL151C UBI4 CYB2 STI1
Ric1p	0.2368	0.0139	0.00167	PHO3 PGK1 HSP12 MCR1 UBI4 DDR48 YDJ1 YNL134C ARG1
Rim101p	0.2632	0.013	0.00176048	FUS1 HSP30 YCR102C ACO2 DDR48 YNL057W YDJ1 ARG1 STI1 YOR192C-B
Rtg3p	0.2368	0.0134	0.00217311	FUS1 HSP30 HSP12 YPI1 ACO2 YDJ1 YNL134C ARG1 STI1
Cad1p	0.2632	0.0126	0.00223462	GAL3 GCG1 HSP12 YGL117W IMA1 RNR3 YJR096W CYB2 YNL134C YOR192C-B
Abf1p	0.6053	0.0082	0.00274709	FUR4 PHO3 FUS1 HSP30 YCR102C GAL3 YDR215C CYM1 HSP12 PNC1 YGL117W RIM4 TDH1 ACO2 YJR096W MCR1 UBI4 LST8 YNL057W YDJ1 ARG1 STI1 YOR192C-B
Nut1p	0.1316	0.0186	0.00277987	PHO3 HSP12 ACO2 YDJ1 STI1
Rfx1p	0.2368	0.0128	0.00307285	PHO3 FUS1 GAL3 HSP12 RNR3 DDR48 ARG1 STI1 YOR192C-B
Mcm1p	0.4211	0.0096	0.00315931	PHO3 PGK1 HSP30 GCG1 HSP12 PNC1 YGL117W RNR3 ACO2 YJR096W MCR1 YKR041W UBI4 ATG3 ARG1 STI1
Tup1p	0.5789	0.0083	0.00320139	PHO3 FUS1 PGK1 YCR102C YDR010C YDR215C YEF1 HSP12 IMA1 RIM4 RNR3 TDH1 ACO2 YKL151C YKR041W UBI4 DDR48 YDJ1 YNL134C ARG1 STI1 YOR192C-B
Xbp1p	0.2368	0.0126	0.00351538	FUS1 HSP30 GAL3 GCG1 HSP12 RNR3 UBI4 DDR48 ARG1
Gzf3p	0.1316	0.0174	0.00390174	PHO3 FUS1 HSP12 ARG1 STI1
Kar4p	0.2632	0.0116	0.0042091	FUS1 HSP30 HSP12 RNR3 YKR041W UBI4 LST8 YNL057W YNL134C ARG1
Rgm1p	0.1579	0.0152	0.0044033	HSP30 HSP12 PNC1 TDH1 MCR1 UBI4
Hog1p	0.1053	0.019	0.00499127	PNC1 MCR1 YKL151C DDR48
Reb1p	0.2895	0.0109	0.0050419	FUR4 PHO3 PGK1 GCG1 HSP12 ACO2 UBI4 YNL057W YNL092W STI1 YOR192C-B
Mig2p	0.1316	0.0163	0.00533234	PHO3 GAL3 YEF1 YGL117W IMA1
Sok2p	0.5	0.0084	0.00593906	FUS1 PGK1 HSP30 YCR102C YEF1 HSP12 PNC1 IMA1 RIM4 RNR3 TDH1 ACO2 YJR096W YKL151C CYB2 DDR48 YNL092W ARG1 STI1
Upc2p	0.1316	0.0159	0.00594657	FUR4 PGK1 RNR3 DDR48 ARG1
Ada2p	0.0789	0.0216	0.00619802	DDR48 YDJ1 STI1
Gcr1p	0.3947	0.0092	0.00659458	PHO3 PGK1 HSP30 YEF1 GCG1 HSP12 PNC1 YGL117W TDH1 ACO2 MCR1 YKL151C CYB2 YNL057W YOR192C-B
Isw1p	0.1579	0.014	0.00681473	PHO3 FUS1 PGK1 HSP12 TDH1 YNL057W
Hst1p	0.1053	0.0175	0.00690861	FUS1 YNL057W YDJ1 STI1
Yap7p	0.2105	0.012	0.007297	FUS1 PGK1 YCR102C YDR010C TDH1 YNL057W YNL134C ARG1
Ash1p	0.6316	0.0075	0.00752544	FUR4 PHO3 FUS1 PGK1 HSP30 GAL3 YDR215C CYM1 YEF1 GCG1 HSP12 YPI1 IMA1 RIM4 RNR3 TDH1 ACO2 YKL151C YKR041W UBI4 YNL092W YNL134C ARG1 STI1
Yap3p	0.1316	0.015	0.00787604	FUS1 CYM1 TDH1 YNL057W YOR121C
Msi1p	0.1053	0.0169	0.00796999	FUS1 CYB2 DDR48 YNL134C
Srb2p	0.2368	0.0111	0.00832154	YCR102C HSP12 RIM4 RNR3 ACO2 YKR041W UBI4 YNL134C ARG1
Pdc2p	0.0263	0.0385	0.00836068	PHO3
Rds2p	0.1842	0.0125	0.00847283	FUS1 HSP30 GAL3 RIM4 TDH1 YKR041W YNL057W
Hap5p	0.1579	0.0134	0.00859225	FUS1 PGK1 RNR3 UBI4 CYB2 ARG1
Cup2p	0.1842	0.0121	0.0100814	PHO3 PGK1 HSP30 TDH1 YKL151C YDJ1 ARG1
Pho4p	0.3421	0.0092	0.0108415	PHO3 FUS1 HSP30 YDR215C HSP12 YGL117W IMA1 TDH1 ACO2 LST8 YNL057W YNL092W ARG1
Yhp1p	0.3158	0.0093	0.0130708	PHO3 FUS1 HSP30 YCR102C YDR215C HSP12 PNC1 YGL117W IMA1 RNR3 YNL057W ARG1
Pog1p	0.0526	0.0213	0.0135659	YDR010C YNL134C
Stb3p	0.0263	0.0294	0.0140494	YJR096W
Hal9p	0.1053	0.0147	0.014178	YCR102C HSP12 YNL134C ARG1
Snf11p	0.0789	0.0169	0.0142354	PHO3 DDR48 YOR192C-B
Sum1p	0.1842	0.0114	0.0143703	HSP12 PNC1 MCR1 YKL151C UBI4 YNL057W ARG1
Opi1p	0.1316	0.0132	0.0143813	FUS1 HSP30 YEF1 DDR48 YNL134C
Flo8p	0.1842	0.0113	0.0147694	PHO3 HSP30 YDR010C YEF1 RIM4 YKR041W STI1
Rtg1p	0.1053	0.0144	0.0152423	FUS1 ACO2 YDJ1 STI1
Zds1p	0.1316	0.0129	0.0159984	FUS1 PGK1 HSP12 TDH1 YNL057W
Gts1p	0.1579	0.0119	0.0160059	GCG1 IMA1 YDJ1 YNL092W STI1 YOR192C-B
Kss1p	0.0789	0.0161	0.0168037	HSP30 DDR48 YNL057W
Phd1p	0.2105	0.0105	0.0169495	FUS1 YDR010C YEF1 RIM4 UBI4 YNL057W ARG1 STI1
Rap1p	0.5789	0.0073	0.0172558	FUR4 PHO3 FUS1 PGK1 HSP30 YCR102C HSP12 YPI1 PNC1 YGL117W RNR3 TDH1 ACO2 MCR1 YKL151C YKR041W UBI4 CYB2 DDR48 YNL134C ARG1 YOR192C-B
Msn1p	0.1053	0.014	0.017292	FUR4 HSP12 DDR48 YDJ1
Wtm1p	0.0789	0.016	0.0174116	YEF1 DDR48 YNL092W
Taf14p	0.2368	0.0099	0.0183763	PHO3 FUS1 PGK1 YDR010C HSP12 YPI1 RNR3 TDH1 ARG1
Mds3p	0.0263	0.025	0.0191454	FUR4
Swi3p	0.3947	0.0082	0.0195029	PHO3 PGK1 YCR102C YEF1 HSP12 YGL117W IMA1 RNR3 ACO2 MCR1 UBI4 DDR48 YDJ1 STI1 YOR192C-B
Hda1p	0.1316	0.0123	0.0198239	PHO3 YCR102C MCR1 YDJ1 STI1
Cdc73p	0.2105	0.0101	0.0207313	FUS1 PGK1 YCR102C TDH1 UBI4 DDR48 YNL057W ARG1
Put3p	0.1842	0.0106	0.0209088	PHO3 FUS1 TDH1 YKL151C YNL057W YNL092W ARG1
Cbf1p	0.3421	0.0085	0.0214974	PGK1 HSP30 HSP12 PNC1 TDH1 ACO2 MCR1 UBI4 DDR48 LST8 YDJ1 YNL134C YOR192C-B
Hac1p	0.1579	0.0112	0.0215762	PHO3 PGK1 YCR102C YDR215C TDH1 ARG1
Hap3p	0.1053	0.0132	0.0216527	YEF1 HSP12 UBI4 CYB2
Sut1p	0.1316	0.012	0.0220725	PHO3 HSP12 RNR3 DDR48 YNL134C
Cst6p	0.5263	0.0074	0.0222255	PHO3 FUS1 PGK1 YDR010C YEF1 HSP12 IMA1 ACO2 YJR096W MCR1 YKL151C UBI4 CYB2 DDR48 YNL057W YDJ1 YNL092W YNL134C ARG1 STI1
Hel2p	0.0789	0.0148	0.0224137	HSP30 HSP12 ARG1
Ssn2p	0.1053	0.0129	0.0233502	HSP12 YDJ1 ARG1 STI1
Sif2p	0.1316	0.0116	0.0257646	HSP30 ACO2 YNL057W ARG1 STI1
Rsf2p	0.1316	0.0115	0.0260247	HSP30 PNC1 RIM4 YKR041W ATG3
Rsc1p	0.1842	0.0102	0.0263932	FUS1 HSP30 HSP12 ACO2 YKR041W YNL057W ARG1
Ime1p	0.0526	0.0164	0.0269794	YCR102C YOR192C-B
Ixr1p	0.3684	0.0081	0.0279997	YCR102C HSP12 YPI1 PNC1 YGL117W RNR3 TDH1 YJR096W YKR041W UBI4 DDR48 ATG3 ARG1 YOR192C-B
Yox1p	0.3158	0.0084	0.0296785	PHO3 FUS1 HSP30 YCR102C HSP12 PNC1 YGL117W IMA1 RIM4 RNR3 YNL057W ARG1
Spt4p	0.3158	0.0084	0.0296785	HSP12 YPI1 ACO2 YKL151C UBI4 DDR48 YNL057W YDJ1 YNL134C ARG1 STI1 YOR192C-B
Mga1p	0.1842	0.01	0.0298242	FUS1 HSP12 RIM4 TDH1 DDR48 ARG1 STI1
Srb8p	0.1579	0.0105	0.0298737	HSP12 PNC1 ACO2 MCR1 YKL151C YDJ1
Rlf2p	0.2105	0.0095	0.0299092	FUS1 PGK1 YCR102C HSP12 UBI4 CYB2 DDR48 YNL134C
Hat1p	0.0263	0.0196	0.0301668	YDJ1
Set2p	0.1053	0.0121	0.0303135	HSP12 ACO2 UBI4 ARG1
Arr1p	0.3421	0.0081	0.0322652	FUS1 HSP12 YPI1 YGL117W IMA1 RNR3 ACO2 MCR1 YKL151C DDR48 YDJ1 YNL134C ARG1
Met28p	0.0789	0.0131	0.0330054	PGK1 DDR48 STI1
Nrg1p	0.1842	0.0097	0.033803	FUS1 YDR010C YEF1 HSP12 MCR1 CYB2 YNL092W
Hst4p	0.0526	0.0149	0.0343003	YGL117W RNR3
Sin3p	0.3684	0.0079	0.0355901	FUS1 YEF1 GCG1 RIM4 TDH1 ACO2 YKL151C UBI4 CYB2 YDJ1 YNL092W YNL134C ATG3 ARG1
Nrg2p	0.1053	0.0116	0.0357504	FUS1 MCR1 CYB2 YNL092W
Ume6p	0.2105	0.0092	0.0369838	HSP12 RIM4 MCR1 UBI4 DDR48 YDJ1 ARG1 YOR192C-B
Not3p	0.0789	0.0126	0.0377483	MCR1 DDR48 LST8
Sfl1p	0.0526	0.0143	0.0383121	HSP30 DDR48
Hpa2p	0.0263	0.0169	0.039419	MCR1
Arg82p	0.0526	0.0141	0.0397009	GAL3 STI1
Pdr8p	0.0263	0.0167	0.040643	YDJ1
Hat2p	0.1316	0.0103	0.042823	FUS1 PGK1 TDH1 CYB2 YNL057W
Stb1p	0.1053	0.0106	0.0483684	PHO3 PGK1 YJR096W STI1
Cse2p	0.1842	0.009	0.0495028	HSP12 PNC1 RIM4 ACO2 YDJ1 ARG1 STI1
Ngg1p	0.0263	0.0145	0.0522849	MCR1
Cup9p	0.2368	0.0083	0.0545836	PHO3 PGK1 YEF1 YPI1 RNR3 TDH1 ACO2 YNL057W ARG1
Esc2p	0.1579	0.0092	0.0547872	PGK1 YCR102C HSP12 YPI1 TDH1 UBI4
Fhl1p	0.2632	0.0081	0.0555481	YDR215C HSP12 YGL117W RIM4 ACO2 YJR096W YKR041W UBI4 CYB2 ARG1
Rif2p	0.0263	0.0137	0.0577996	YDJ1
Bdf2p	0.1053	0.0101	0.0581038	FUS1 HSP12 YDJ1 STI1
Ecm22p	0.1316	0.0095	0.0585162	PHO3 HSP12 DDR48 YDJ1 STI1
Met31p	0.1053	0.0098	0.0639146	HSP30 GAL3 DDR48 YNL134C
Rpi1p	0.0526	0.0116	0.0644288	HSP30 YCR102C
Hcm1p	0.1053	0.0094	0.073532	HSP12 IMA1 DDR48 YNL134C
YGR067C	0.0526	0.0109	0.0736338	PNC1 STI1
Uls1p	0.1579	0.0086	0.0747534	PGK1 HSP12 TDH1 ACO2 DDR48 ARG1
Gal80p	0.0263	0.0118	0.0754696	FUR4
YFL052W	0.0263	0.0118	0.0754696	HSP12
Vms1p	0.0526	0.0108	0.075543	HSP30 STI1
Pip2p	0.2632	0.0077	0.0755884	FUS1 PGK1 HSP30 YDR010C HSP12 YPI1 RNR3 TDH1 YNL057W YDJ1
Aro80p	0.1053	0.0093	0.0759069	FUS1 PGK1 TDH1 ARG1
Urc2p	0.0789	0.0099	0.0763107	FUR4 HSP30 UBI4
Gal3p	0.0263	0.0114	0.0801287	STI1
Hmo1p	0.2105	0.0079	0.0809593	PGK1 GAL3 YDR010C YDR215C RIM4 TDH1 YKR041W YNL134C
Stb6p	0.0263	0.0112	0.0817017	STI1
Stp1p	0.1579	0.0084	0.0827671	HSP30 PNC1 MCR1 DDR48 YNL057W ARG1
Ert1p	0.0526	0.0101	0.0895188	YNL057W STI1
Rtf1p	0.1053	0.0088	0.0917068	YKL151C YDJ1 YNL134C ARG1
Isw2p	0.2368	0.0075	0.0969723	PHO3 FUS1 PGK1 RIM4 TDH1 UBI4 YDJ1 ARG1 STI1
Rph1p	0.1053	0.0086	0.0984821	ACO2 DDR48 YDJ1 STI1
Mac1p	0.1053	0.0086	0.0998679	FUS1 HSP30 TDH1 ACO2
Snf5p	0.2632	0.0073	0.100782	PHO3 YDR215C RIM4 TDH1 ACO2 MCR1 DDR48 LST8 ARG1 YOR192C-B
Gal4p	0.2368	0.0074	0.100837	FUR4 PHO3 FUS1 PGK1 GAL3 YDR010C RNR3 TDH1 YNL057W
YER184C	0.0526	0.0095	0.101217	HSP30 YDJ1
Rco1p	0.1053	0.0085	0.10267	HSP12 ACO2 YNL134C STI1
Rsc30p	0.0263	0.0098	0.102983	HSP12
Tda9p	0.0526	0.0093	0.10562	FUS1 YNL057W
Gat1p	0.0526	0.0093	0.10562	YDJ1 STI1
Jhd1p	0.0263	0.0095	0.108095	STI1
Dot5p	0.0263	0.0094	0.109814	YDJ1
Aft2p	0.1053	0.0082	0.115025	PHO3 YPI1 YDJ1 STI1
Mal33p	0.1316	0.0078	0.121701	ACO2 MCR1 YKL151C DDR48 YOR192C-B
Ifh1p	0.1053	0.008	0.124172	HSP30 HSP12 YGL117W ARG1
Smk1p	0.0263	0.0087	0.125609	HSP30
Crz1p	0.1053	0.008	0.12573	PHO3 HSP12 PNC1 YNL092W
Thi2p	0.1579	0.0075	0.127719	PHO3 FUS1 PGK1 YPI1 TDH1 YNL057W
Tbf1p	0.1053	0.0079	0.129667	PGK1 YDR010C YKR041W STI1
Rtt107p	0.1053	0.0079	0.132056	FUS1 PGK1 HSP12 TDH1
Hap2p	0.2895	0.0068	0.134457	YPI1 PNC1 ACO2 YKL151C UBI4 CYB2 DDR48 YDJ1 YNL134C STI1 YOR192C-B
YPR022C	0.0263	0.0083	0.136431	HSP30
Met18p	0.0526	0.0083	0.138467	IMA1 DDR48
Mot2p	0.0263	0.0081	0.14192	YOR121C
Pho23p	0.0263	0.0079	0.145606	DDR48
Ino4p	0.1579	0.0072	0.149817	FUS1 HSP30 YEF1 HSP12 YGL117W YNL092W
Sef1p	0.0526	0.0079	0.150978	YDJ1 YNL134C
Sas4p	0.0263	0.0076	0.154911	YCR102C
Tec1p	0.6053	0.006	0.158637	FUR4 PHO3 FUS1 HSP30 GAL3 YDR215C YEF1 HSP12 YPI1 PNC1 IMA1 RIM4 ACO2 YKR041W CYB2 DDR48 YNL057W YNL092W ATG3 ARG1 STI1 YOR121C YOR192C-B
Snt2p	0.0263	0.0074	0.162439	UBI4
Eds1p	0.0263	0.0074	0.164332	ACO2
Sin4p	0.3684	0.0063	0.184264	PHO3 PGK1 GCG1 HSP12 IMA1 RIM4 TDH1 ACO2 MCR1 UBI4 CYB2 LST8 STI1 YOR192C-B
Met4p	0.2632	0.0065	0.188858	PHO3 PGK1 HSP30 YDR010C HSP12 YGL117W RIM4 TDH1 CYB2 ARG1
YLR278C	0.0789	0.0071	0.190426	HSP30 TDH1 YDJ1
Bye1p	0.0263	0.0067	0.191229	HSP30
Aca1p	0.0526	0.007	0.194657	FUS1 YNL057W
Rsc2p	0.1316	0.0067	0.199851	HSP12 ACO2 LST8 YNL134C ARG1
Spt3p	0.2105	0.0065	0.200504	PHO3 PGK1 TDH1 ACO2 YDJ1 ATG3 ARG1 YOR192C-B
Dot6p	0.0263	0.0063	0.208836	FUS1
Snf6p	0.4211	0.0061	0.211129	PHO3 PGK1 GAL3 YDR010C YDR215C YEF1 RIM4 TDH1 ACO2 DDR48 YNL057W YDJ1 ATG3 STI1 YOR121C YOR192C-B
Nnf2p	0.0526	0.0067	0.212702	HSP30 YNL057W
Spt20p	0.3158	0.0062	0.214892	PHO3 FUS1 PGK1 ACO2 MCR1 CYB2 DDR48 YNL057W YDJ1 ATG3 ARG1 YOR192C-B
Sps18p	0.0526	0.0066	0.219745	YEF1 YDJ1
YPR196W	0.0263	0.006	0.224637	HSP30
Sir1p	0.0526	0.0065	0.225417	STI1 YOR192C-B
Wtm2p	0.0263	0.006	0.22662	HSP30
Hfi1p	0.2368	0.0062	0.231113	PHO3 YEF1 PNC1 MCR1 DDR48 YNL057W YDJ1 ARG1 YOR192C-B
YER130C	0.0263	0.0057	0.238547	HSP30
Sut2p	0.0263	0.0057	0.238547	YNL134C
Sds3p	0.1053	0.0064	0.239456	FUS1 GAL3 DDR48 YOR192C-B
Uga3p	0.0526	0.0063	0.23973	RNR3 YDJ1
Stp4p	0.0263	0.0057	0.242533	HSP30
Tis11p	0.0526	0.0063	0.242613	FUS1 YNL057W
Sas5p	0.0526	0.0062	0.245503	UBI4 STI1
Pop2p	0.0263	0.0056	0.248518	DDR48
Ppr1p	0.0263	0.0052	0.274513	DDR48
Leu3p	0.1053	0.006	0.281085	HSP12 DDR48 YNL134C ARG1
Haa1p	0.1053	0.006	0.283211	HSP30 YJR096W YKL151C YOR192C-B
Arg81p	0.0526	0.0057	0.286514	YGL117W ARG1
Mbf1p	0.0263	0.0051	0.286518	HSP30
Azf1p	0.0263	0.0051	0.286518	RNR3
Gln3p	0.1842	0.0059	0.290338	PHO3 FUS1 PGK1 HSP12 RNR3 ARG1 YOR121C
Gal11p	0.1316	0.0059	0.291168	PHO3 FUS1 PGK1 TDH1 YNL057W
Dal80p	0.0263	0.005	0.292517	PHO3
Tos4p	0.0263	0.005	0.294515	YKR041W
Dal81p	0.0526	0.0054	0.316231	YKR041W ARG1
Dig1p	0.0526	0.0053	0.326674	FUS1 YNL057W
Cat8p	0.0263	0.0045	0.336289	CYB2
Yrr1p	0.1053	0.0056	0.338476	YDR010C CYB2 ARG1 STI1
Oaf1p	0.1316	0.0056	0.340281	YDR010C PNC1 ACO2 MCR1 YKR041W
Spt2p	0.0526	0.0052	0.341604	PHO3 HSP30
Arg80p	0.0526	0.0051	0.355037	HSP30 ARG1
Spt10p	0.2632	0.0056	0.357585	YCR102C HSP12 RIM4 RNR3 MCR1 UBI4 CYB2 YDJ1 YNL134C YOR192C-B
Rdr1p	0.0263	0.0043	0.357934	YPI1
Hir3p	0.0526	0.0049	0.369941	PHO3 MCR1
Swi6p	0.1053	0.0053	0.378254	YEF1 GCG1 DDR48 YNL134C
Oaf3p	0.0526	0.0048	0.386284	YDR010C MCR1
Asg1p	0.0263	0.0039	0.400489	DDR48
Rds1p	0.0263	0.0038	0.408101	HSP30
Pgd1p	0.0526	0.0045	0.427482	YNL134C YOR192C-B
Gat3p	0.0526	0.0045	0.430396	RNR3 LST8
Snf1p	0.0263	0.0037	0.430669	DDR48
Sas3p	0.1579	0.0051	0.451484	ACO2 YKL151C YDJ1 YNL134C STI1 YOR192C-B
Smp1p	0.0263	0.0035	0.452808	YEF1
Hir2p	0.0263	0.0033	0.4869	PHO3
Rgt1p	0.0526	0.004	0.50148	TDH1 YNL057W
Tye7p	0.1579	0.0049	0.50182	FUS1 PGK1 TDH1 ACO2 YNL057W YOR192C-B
Otu1p	0.0263	0.003	0.529806	HSP30
Yrm1p	0.3421	0.005	0.553386	YCR102C YDR010C CYM1 GCG1 HSP12 RIM4 RNR3 ACO2 UBI4 CYB2 LST8 YDJ1 YNL092W
Mth1p	0.0263	0.0029	0.559237	HSP30
Sir2p	0.1842	0.0047	0.562679	FUS1 HSP30 MCR1 YKL151C DDR48 STI1 YOR192C-B
Snf2p	0.2632	0.0048	0.580744	PHO3 PGK1 GCG1 HSP12 TDH1 ACO2 MCR1 YDJ1 STI1 YOR192C-B
Mss11p	0.0526	0.0033	0.639997	YDJ1 STI1
Sir3p	0.0789	0.0035	0.69506	FUS1 DDR48 YOR192C-B
Ndt80p	0.0263	0.0018	0.819704	YOR192C-B
Dal82p	0.0526	0.0025	0.826194	PHO3 IMA1
